# Supplementary material for: Accelerated construction of an in vitro model of human periodontal ligament tissue: vacuum plasma combined with fibronectin coating and a polydimethylsiloxane matrix
Source: PeerJ. 2019 May 31;7:e7036. doi: 10.7717/peerj.7036 (PMC6546080; doi:10.7717/peerj.7036)
Supplement: Figure S1 — (SEM, S-4800, Hitachi, Tokyo, Japan). [file peerj-07-7036-s001.zip]

Archive with 9 entries (8 files):
- Fig1 SEM/
- Fig1 SEM/FN.tif
- Fig1 SEM/FN.txt
- Fig1 SEM/NN.tif
- Fig1 SEM/NN.txt
- Fig1 SEM/PF.tif
- Fig1 SEM/PF.txt
- Fig1 SEM/PN.tif
- Fig1 SEM/PN.txt
