# Supplementary material for: Accelerated construction of an in vitro model of human periodontal ligament tissue: vacuum plasma combined with fibronectin coating and a polydimethylsiloxane matrix
Source: PeerJ. 2019 May 31;7:e7036. doi: 10.7717/peerj.7036 (PMC6546080; doi:10.7717/peerj.7036)
Supplement: Figure S1 — (SEM, S-4800, Hitachi, Tokyo, Japan). [file peerj-07-7036-s001.zip › Fig1 SEM/PN.txt]

[SemImageFile]
InstructName=S-4800
SerialNumber=HI-9021-0008
DataNumber=
SampleName=PDMS
Format=tif
ImageName=PN-5.tif
Directory=D:\liao\
Date=2014/07/01
Time=16:42:18
Media=HD[ ]
DataSize=1280x960
PixelSize=19.84375
SignalName=SE(M)
AcceleratingVoltage=5000 Volt
DecelerationVoltage=0 Volt
Magnification=5000
WorkingDistance=8000 um
EmissionCurrent=8200 nA
LensMode=Normal
PhotoSize=1000
Vacuum=
MicronMarker=10000
SubMagnification=0
SubSignalName=
SpecimenBias=0 V
Condencer1=5000
ScanSpeed=Tv1
CalibrationScanSpeed=21
ColorMode=Grayscale
ColorPalette=
ScreenMode=Small Screen
Comment=
KeyWord1=1
KeyWord2=10M3d
Condition=Vacc=5kV   Mag=x5.00k   WD=8mm
DataDisplayCombine=1
StageType=0
StagePositionX=25000000
StagePositionY=25000000
StagePositionR=0
StagePositionZ=8000000
StagePositionT=0
