# Supplementary material for: Accelerated construction of an in vitro model of human periodontal ligament tissue: vacuum plasma combined with fibronectin coating and a polydimethylsiloxane matrix
Source: PeerJ. 2019 May 31;7:e7036. doi: 10.7717/peerj.7036 (PMC6546080; doi:10.7717/peerj.7036)
Supplement: Figure S2 — Atomic force microscopy (AFM, SPM-9600, Shimadzu, Kyoto, Japan) raw data and its translation into English where there are Japanese words. [file peerj-07-7036-s002.zip]

Archive with 11 entries (10 files):
- Fig2 AFM/
- Fig2 AFM/FN-3D.TIF
- Fig2 AFM/FN-surface.TIF
- Fig2 AFM/FN-surface1.TIF
- Fig2 AFM/NN-3D.TIF
- Fig2 AFM/NN-surface1.TIF
- Fig2 AFM/NN-surface2.TIF
- Fig2 AFM/PF-3D.TIF
- Fig2 AFM/PN-3D.TIF
- Fig2 AFM/PN-surface.TIF
- Fig2 AFM/Translation from Japanese to English.docx
