# Supplementary material for: Accelerated construction of an in vitro model of human periodontal ligament tissue: vacuum plasma combined with fibronectin coating and a polydimethylsiloxane matrix
Source: PeerJ. 2019 May 31;7:e7036. doi: 10.7717/peerj.7036 (PMC6546080; doi:10.7717/peerj.7036)
Supplement: Figure S3 — Raw data of wettability measurement using drop-shape analysis (DSA) system (DSA10Mk2, KRÜSS GmbH, Hamburg, Germany). [file peerj-07-7036-s003.zip]

Archive with 9 entries (8 files):
- Fig3 Wettability/
- Fig3 Wettability/FN.bmp
- Fig3 Wettability/FN.xls
- Fig3 Wettability/NN.bmp
- Fig3 Wettability/NN.xls
- Fig3 Wettability/PF.bmp
- Fig3 Wettability/PF.xls
- Fig3 Wettability/PN.bmp
- Fig3 Wettability/PN.xls
