# Supplementary material for: Accelerated construction of an in vitro model of human periodontal ligament tissue: vacuum plasma combined with fibronectin coating and a polydimethylsiloxane matrix
Source: PeerJ. 2019 May 31;7:e7036. doi: 10.7717/peerj.7036 (PMC6546080; doi:10.7717/peerj.7036)
Supplement: Figure S3 — Raw data of wettability measurement using drop-shape analysis (DSA) system (DSA10Mk2, KRÜSS GmbH, Hamburg, Germany). [file peerj-07-7036-s003.zip › Fig3 Wettability/FN.xls]

## Sheet: Sheet1
No.	Age [sec]	Method	Theta(M)[deg]	Theta(L)[deg]	Theta(R)[deg]	Height [mm]	BD [mm]	IFT [mN/m]
0-0	0.003	T-1	110.1	110	110.1	1.325	1.901
0-1	0.99	T-1	110.1	110.1	110.1	1.323	1.9
0-2	2.006	T-1	110	110	110.1	1.322	1.9
0-3	3.006	T-1	110	110.1	110	1.322	1.9
0-4	4.006	T-1	110	110	110	1.322	1.899
0-5	5.006	T-1	109.9 +- 0.06	109.9	110	1.32	1.9
0-6	6.006	T-1	109.9 +- 0.09	109.8	110	1.32	1.9
0-7	7.006	T-1	109.9 +- 0.07	109.8	110	1.319	1.9
0-8	8.006	T-1	109.9 +- 0.06	109.8	109.9	1.319	1.9
0-9	9.006	T-1	109.8 +- 0.09	109.7	109.9	1.317	1.9
0-10	10.006	T-1	109.8 +- 0.10	109.7	109.9	1.317	1.9
0-M		T-1	110.0 +- 0.12	109.9 +- 0.14	110.0 +- 0.08	1.320 +- 0.002	1.900 +- 0.000
1-0	0.002	T-1	112.9 +- 0.23	112.7	113.1	1.353	1.855
1-1	0.992	T-1	112.9 +- 0.26	112.6	113.1	1.353	1.855
1-2	2.222	T-1	112.7 +- 0.25	112.5	113	1.351	1.857
1-3	3.008	T-1	112.8 +- 0.26	112.5	113	1.351	1.856
1-4	4.023	T-1	112.7 +- 0.26	112.4	112.9	1.351	1.857
1-5	5.024	T-1	112.6 +- 0.25	112.4	112.9	1.35	1.857
1-6	6.039	T-1	112.6 +- 0.23	112.4	112.9	1.35	1.857
1-7	7.041	T-1	112.6 +- 0.21	112.4	112.8	1.348	1.856
1-8	8.054	T-1	112.5 +- 0.23	112.3	112.8	1.348	1.857
1-9	9.054	T-1	112.6 +- 0.27	112.3	112.8	1.347	1.856
1-10	10.054	T-1	112.5 +- 0.27	112.2	112.8	1.347	1.857
1-M		T-1	112.7 +- 0.28	112.4 +- 0.13	112.9 +- 0.13	1.350 +- 0.002	1.856 +- 0.001
2-0	0.003	T-1	110.5 +- 0.20	110.7	110.3	1.323	1.89
2-1	0.993	T-1	110.5 +- 0.15	110.6	110.3	1.323	1.89
2-2	2.031	T-1	110.4 +- 0.16	110.6	110.3	1.322	1.89
2-3	2.993	T-1	110.4 +- 0.16	110.5	110.2	1.322	1.89
2-4	3.992	T-1	110.3 +- 0.19	110.5	110.1	1.32	1.891
2-5	4.993	T-1	110.3 +- 0.17	110.4	110.1	1.32	1.89
2-6	5.993	T-1	110.2 +- 0.17	110.3	110	1.319	1.891
2-7	6.993	T-1	110.1 +- 0.17	110.3	110	1.319	1.891
2-8	8.019	T-1	110.1 +- 0.15	110.2	109.9	1.319	1.891
2-9	8.993	T-1	110.1 +- 0.18	110.2	109.9	1.317	1.89
2-10	10.141	T-1	110.1 +- 0.16	110.2	109.9	1.315	1.89
2-M		T-1	110.3 +- 0.23	110.4 +- 0.16	110.1 +- 0.16	1.320 +- 0.002	1.890 +- 0.000
3-0	0.002	T-1	109.5 +- 0.27	109.2	109.7	1.315	1.925
3-1	1	T-1	109.4 +- 0.30	109.1	109.7	1.315	1.925
3-2	2.249	T-1	109.3 +- 0.30	109	109.6	1.314	1.926
3-3	3.197	T-1	109.3 +- 0.25	109	109.5	1.314	1.926
3-4	4.003	T-1	109.3 +- 0.27	109	109.6	1.312	1.926
3-5	5.028	T-1	109.3 +- 0.26	109.1	109.6	1.312	1.925
3-6	6.026	T-1	109.3 +- 0.25	109	109.5	1.311	1.925
3-7	7.011	T-1	109.3 +- 0.26	109	109.5	1.311	1.925
3-8	8.011	T-1	109.3 +- 0.26	109	109.5	1.309	1.925
3-9	9.011	T-1	109.2 +- 0.27	108.9	109.5	1.308	1.925
3-10	10.012	T-1	109.1 +- 0.28	108.9	109.4	1.308	1.926
3-M		T-1	109.3 +- 0.29	109.0 +- 0.09	109.6 +- 0.10	1.312 +- 0.003	1.925 +- 0.000
4-0	0.002	T-1	110	110	110	1.303	1.874
4-1	1.013	T-1	110	110	110	1.301	1.874
4-2	2.036	T-1	110	110	110	1.301	1.874
4-3	3.013	T-1	109.9	110	109.9	1.3	1.874
4-4	4.013	T-1	109.9	109.9	109.8	1.3	1.874
4-5	5.013	T-1	109.9	109.9	110	1.298	1.874
4-6	6.013	T-1	109.9	109.9	109.9	1.298	1.874
4-7	7.03	T-1	109.8	109.8	109.8	1.297	1.875
4-8	8.013	T-1	109.8	109.8	109.9	1.295	1.874
4-9	9.013	T-1	109.8	109.8	109.8	1.295	1.874
4-10	10.013	T-1	109.8	109.8	109.7	1.294	1.874
4-M		T-1	109.9 +- 0.10	109.9 +- 0.09	109.9 +- 0.11	1.298 +- 0.003	1.874 +- 0.000
5-0	0.003	T-1	109.3 +- 0.11	109.2	109.4	1.308	1.902
5-1	0.988	T-1	109.3 +- 0.17	109.1	109.5	1.306	1.902
5-2	1.988	T-1	109.2 +- 0.13	109.1	109.4	1.306	1.902
5-3	3.003	T-1	109.1 +- 0.19	108.9	109.3	1.306	1.903
5-4	4.019	T-1	109.2 +- 0.18	109	109.3	1.305	1.902
5-5	5.019	T-1	109.0 +- 0.14	108.9	109.2	1.305	1.903
5-6	6.019	T-1	109.1 +- 0.16	108.9	109.2	1.303	1.903
5-7	7.019	T-1	109.0 +- 0.15	108.9	109.2	1.303	1.903
5-8	8.019	T-1	109.0 +- 0.12	108.8	109.1	1.303	1.903
5-9	9.019	T-1	109.0 +- 0.11	108.9	109.1	1.301	1.903
5-10	10.019	T-1	108.9 +- 0.09	108.8	109	1.3	1.903
5-M		T-1	109.1 +- 0.20	109.0 +- 0.13	109.2 +- 0.15	1.304 +- 0.002	1.903 +- 0.000
6-0	0.002	T-1	111.4 +- 0.12	111.5	111.3	1.247	1.738
6-1	1.008	T-1	111.4 +- 0.06	111.4	111.3	1.245	1.738
6-2	2.026	T-1	111.3 +- 0.09	111.4	111.2	1.245	1.738
6-3	3.039	T-1	111.2 +- 0.07	111.3	111.1	1.244	1.739
6-4	4.054	T-1	111.2	111.2	111.1	1.244	1.738
6-5	5.055	T-1	111.1 +- 0.07	111.2	111.1	1.242	1.739
6-6	6.07	T-1	111.0 +- 0.06	111.1	111	1.242	1.739
6-7	7.088	T-1	111.0 +- 0.09	111.1	110.9	1.241	1.739
6-8	8.086	T-1	111.0 +- 0.10	111.1	110.9	1.241	1.739
6-9	9.102	T-1	110.9 +- 0.10	111	110.8	1.241	1.739
6-10	10.101	T-1	110.9 +- 0.10	111	110.8	1.239	1.739
6-M		T-1	111.1 +- 0.19	111.2 +- 0.17	111.0 +- 0.18	1.243 +- 0.002	1.739 +- 0.001
