# Supplementary material for: Accelerated construction of an in vitro model of human periodontal ligament tissue: vacuum plasma combined with fibronectin coating and a polydimethylsiloxane matrix
Source: PeerJ. 2019 May 31;7:e7036. doi: 10.7717/peerj.7036 (PMC6546080; doi:10.7717/peerj.7036)
Supplement: Figure S3 — Raw data of wettability measurement using drop-shape analysis (DSA) system (DSA10Mk2, KRÜSS GmbH, Hamburg, Germany). [file peerj-07-7036-s003.zip › Fig3 Wettability/NN.xls]

## Sheet: Sheet1
No.	Age [sec]	Method	Theta(M)[deg]	Theta(L)[deg]	Theta(R)[deg]	Height [mm]	BD [mm]	IFT [mN/m]
0-0	0.003	T-1	109.5	109.6	109.5	1.34	1.949
0-1	1.016	T-1	109.5	109.5	109.5	1.339	1.949
0-2	2.016	T-1	109.5	109.5	109.5	1.339	1.949
0-3	3.016	T-1	109.5	109.4	109.5	1.337	1.949
0-4	4.016	T-1	109.4	109.4	109.4	1.337	1.949
0-5	5.016	T-1	109.3	109.3	109.3	1.337	1.949
0-6	6.016	T-1	109.3	109.4	109.3	1.336	1.949
0-7	7.016	T-1	109.2	109.2	109.3	1.334	1.949
0-8	8.016	T-1	109.2	109.2	109.2	1.334	1.95
0-9	9.016	T-1	109.3	109.3	109.3	1.334	1.949
0-10	10.016	T-1	109.1	109.1	109.1	1.333	1.95
0-M		T-1	109.3 +- 0.13	109.4 +- 0.13	109.3 +- 0.14	1.336 +- 0.002	1.949 +- 0.000
1-0	0.003	T-1	109.5	109.5	109.5	1.311	1.905
1-1	1.014	T-1	109.5	109.5	109.5	1.309	1.905
1-2	2.014	T-1	109.4	109.4	109.4	1.309	1.905
1-3	3.014	T-1	109.4	109.4	109.4	1.308	1.905
1-4	4.014	T-1	109.4	109.4	109.4	1.308	1.905
1-5	5.014	T-1	109.4	109.4	109.4	1.306	1.905
1-6	6.014	T-1	109.3	109.3	109.3	1.306	1.905
1-7	7.014	T-1	109.3	109.3	109.2	1.305	1.906
1-8	8.014	T-1	109.3	109.3	109.2	1.305	1.905
1-9	9.014	T-1	109.2	109.2	109.2	1.305	1.905
1-10	10.014	T-1	109.3	109.3	109.3	1.303	1.905
1-M		T-1	109.4 +- 0.10	109.4 +- 0.10	109.4 +- 0.11	1.307 +- 0.002	1.905 +- 0.000
2-0	0.002	T-1	109.6	109.6	109.7	1.325	1.923
2-1	0.988	T-1	109.5	109.5	109.6	1.323	1.923
2-2	2.004	T-1	109.5	109.5	109.5	1.323	1.923
2-3	3.008	T-1	109.5	109.5	109.5	1.322	1.923
2-4	4.004	T-1	109.5	109.5	109.5	1.322	1.923
2-5	5.019	T-1	109.4	109.4	109.4	1.32	1.923
2-6	6.035	T-1	109.4	109.3	109.4	1.32	1.923
2-7	7.037	T-1	109.3	109.3	109.3	1.32	1.924
2-8	8.051	T-1	109.3 +- 0.07	109.2	109.4	1.319	1.923
2-9	9.066	T-1	109.3	109.3	109.3	1.319	1.923
2-10	10.067	T-1	109.3 +- 0.07	109.2	109.4	1.317	1.923
2-M		T-1	109.4 +- 0.12	109.4 +- 0.12	109.5 +- 0.11	1.321 +- 0.002	1.923 +- 0.000
