# Supplementary material for: Accelerated construction of an in vitro model of human periodontal ligament tissue: vacuum plasma combined with fibronectin coating and a polydimethylsiloxane matrix
Source: PeerJ. 2019 May 31;7:e7036. doi: 10.7717/peerj.7036 (PMC6546080; doi:10.7717/peerj.7036)
Supplement: Figure S3 — Raw data of wettability measurement using drop-shape analysis (DSA) system (DSA10Mk2, KRÜSS GmbH, Hamburg, Germany). [file peerj-07-7036-s003.zip › Fig3 Wettability/PF.xls]

## Sheet: Sheet1
No.	Age [sec]	Method	Theta(M)[deg]	Theta(L)[deg]	Theta(R)[deg]	Height [mm]	BD [mm]	IFT [mN/m]
0-0	0.002	T-1	106.6 +- 0.33	106.2	106.9	1.281	1.978
0-1	1.016	T-1	106.6 +- 0.36	106.2	106.9	1.281	1.978
0-2	2.032	T-1	106.5 +- 0.34	106.1	106.8	1.281	1.978
0-3	3.031	T-1	106.4 +- 0.33	106.1	106.7	1.28	1.978
0-4	4.031	T-1	106.3 +- 0.37	105.9	106.7	1.28	1.979
0-5	5.079	T-1	106.3 +- 0.33	106	106.6	1.278	1.979
0-6	6.032	T-1	106.3 +- 0.35	105.9	106.6	1.278	1.979
0-7	7.032	T-1	106.2 +- 0.35	105.9	106.6	1.277	1.978
0-8	8.058	T-1	106.3 +- 0.37	105.9	106.6	1.277	1.978
0-9	9.044	T-1	106.2 +- 0.33	105.8	106.5	1.277	1.978
0-10	10.047	T-1	106.2 +- 0.39	105.8	106.6	1.275	1.978
0-M		T-1	106.3 +- 0.39	106.0 +- 0.15	106.7 +- 0.14	1.278 +- 0.002	1.978 +- 0.000
1-0	0.003	T-1	107.8 +- 0.07	107.9	107.7	1.281	1.934
1-1	1.016	T-1	107.8 +- 0.06	107.8	107.7	1.281	1.933
1-2	2.031	T-1	107.7 +- 0.07	107.8	107.6	1.28	1.934
1-3	3.031	T-1	107.6 +- 0.05	107.7	107.6	1.28	1.934
1-4	4.056	T-1	107.7 +- 0.07	107.7	107.6	1.28	1.933
1-5	5.062	T-1	107.6	107.7	107.6	1.278	1.933
1-6	6.062	T-1	107.6	107.6	107.5	1.278	1.933
1-7	7.063	T-1	107.5 +- 0.08	107.6	107.4	1.277	1.933
1-8	8.161	T-1	107.5 +- 0.07	107.5	107.4	1.277	1.933
1-9	9.062	T-1	107.4	107.5	107.4	1.275	1.934
1-10	10.062	T-1	107.4	107.4	107.4	1.275	1.934
1-M		T-1	107.6 +- 0.15	107.6 +- 0.15	107.5 +- 0.13	1.278 +- 0.002	1.933 +- 0.000
2-0	0.006	T-1	108.9 +- 0.18	108.7	109.1	1.289	1.905
2-1	1.003	T-1	108.8 +- 0.20	108.6	109	1.289	1.905
2-2	2.003	T-1	108.8 +- 0.18	108.6	109	1.287	1.905
2-3	3.052	T-1	108.8 +- 0.18	108.6	109	1.287	1.905
2-4	4.003	T-1	108.7 +- 0.14	108.5	108.8	1.286	1.906
2-5	5.019	T-1	108.7 +- 0.12	108.6	108.8	1.284	1.905
2-6	6.035	T-1	108.6 +- 0.15	108.5	108.8	1.284	1.906
2-7	7.035	T-1	108.6 +- 0.16	108.4	108.8	1.284	1.905
2-8	8.035	T-1	108.6 +- 0.16	108.4	108.7	1.283	1.906
2-9	9.035	T-1	108.5 +- 0.16	108.4	108.7	1.283	1.906
2-10	10.035	T-1	108.5 +- 0.17	108.3	108.7	1.281	1.906
2-M		T-1	108.7 +- 0.21	108.5 +- 0.11	108.8 +- 0.13	1.285 +- 0.003	1.906 +- 0.000
3-0	0.002	T-1	105.8 +- 0.16	106	105.6	1.281	1.983
3-1	0.991	T-1	105.8 +- 0.12	105.9	105.6	1.28	1.984
3-2	2.004	T-1	105.7 +- 0.13	105.9	105.6	1.278	1.983
3-3	3.004	T-1	105.7 +- 0.14	105.8	105.5	1.278	1.984
3-4	4.204	T-1	105.6 +- 0.12	105.7	105.5	1.277	1.984
3-5	5.165	T-1	105.6 +- 0.13	105.7	105.5	1.277	1.984
3-6	6.036	T-1	105.5 +- 0.13	105.7	105.4	1.277	1.984
3-7	7.035	T-1	105.5 +- 0.13	105.6	105.4	1.275	1.984
3-8	8.036	T-1	105.5 +- 0.08	105.6	105.4	1.275	1.984
3-9	9.165	T-1	105.4 +- 0.16	105.6	105.3	1.273	1.985
3-10	10.037	T-1	105.4 +- 0.12	105.5	105.3	1.273	1.985
3-M		T-1	105.6 +- 0.18	105.7 +- 0.14	105.5 +- 0.13	1.277 +- 0.002	1.984 +- 0.000
4-0	0.002	T-1	109.7 +- 0.14	109.5	109.8	1.295	1.886
4-1	1.014	T-1	109.6 +- 0.15	109.5	109.8	1.294	1.887
4-2	2.016	T-1	109.6 +- 0.15	109.4	109.7	1.294	1.887
4-3	3.025	T-1	109.6 +- 0.16	109.4	109.7	1.294	1.887
4-4	4.038	T-1	109.4 +- 0.13	109.3	109.6	1.292	1.887
4-5	5.191	T-1	109.4 +- 0.14	109.3	109.6	1.291	1.887
4-6	6.045	T-1	109.5 +- 0.19	109.3	109.7	1.291	1.886
4-7	7.045	T-1	109.4 +- 0.17	109.2	109.6	1.289	1.887
4-8	8.045	T-1	109.3 +- 0.16	109.2	109.5	1.289	1.887
4-9	9.061	T-1	109.3 +- 0.16	109.2	109.5	1.287	1.887
4-10	10.076	T-1	109.3 +- 0.17	109.1	109.4	1.287	1.887
4-M		T-1	109.5 +- 0.21	109.3 +- 0.14	109.6 +- 0.13	1.291 +- 0.003	1.887 +- 0.000
5-0	0.002	T-1	110.4 +- 0.05	110.4	110.5	1.328	1.895
5-1	1.007	T-1	110.4	110.3	110.4	1.326	1.895
5-2	2.007	T-1	110.3	110.2	110.3	1.326	1.896
5-3	3.007	T-1	110.2	110.2	110.3	1.325	1.896
5-4	4.007	T-1	110.3	110.2	110.3	1.325	1.896
5-5	5.049	T-1	110.2	110.2	110.3	1.325	1.896
5-6	6.007	T-1	110.2	110.1	110.2	1.323	1.896
5-7	7.007	T-1	110.2	110.2	110.2	1.322	1.896
5-8	8.007	T-1	110.1	110.1	110.1	1.322	1.897
5-9	9.007	T-1	110.1	110.1	110.1	1.322	1.896
5-10	10.007	T-1	110.1	110	110.1	1.32	1.896
5-M		T-1	110.2 +- 0.12	110.2 +- 0.11	110.2 +- 0.12	1.324 +- 0.002	1.896 +- 0.001
6-0	0.002	T-1	108.3 +- 0.07	108.3	108.2	1.295	1.924
6-1	1.015	T-1	108.2 +- 0.08	108.3	108.2	1.294	1.924
6-2	2.031	T-1	108.1	108.2	108.1	1.294	1.925
6-3	3.052	T-1	108.2 +- 0.08	108.2	108.1	1.292	1.924
6-4	4.062	T-1	108.0 +- 0.06	108.1	107.9	1.292	1.925
6-5	5.078	T-1	108.1 +- 0.07	108.1	108	1.292	1.924
6-6	6.078	T-1	108.0 +- 0.06	108.1	107.9	1.291	1.924
6-7	7.093	T-1	108.0 +- 0.05	108	107.9	1.291	1.924
6-8	8.124	T-1	108.0 +- 0.06	108	107.9	1.289	1.924
6-9	9.093	T-1	108.0 +- 0.07	108.1	107.9	1.287	1.924
6-M		T-1	108.1 +- 0.13	108.1 +- 0.12	108.0 +- 0.11	1.292 +- 0.002	1.924 +- 0.000
7-0	0.003	T-1	106.2 +- 0.06	106.2	106.3	1.272	1.968
7-1	1.008	T-1	106.2	106.2	106.3	1.27	1.967
7-2	2.034	T-1	106.2 +- 0.08	106.1	106.3	1.27	1.968
7-3	3.024	T-1	106.2 +- 0.06	106.2	106.3	1.269	1.967
7-4	4.024	T-1	106.1	106.1	106.2	1.269	1.967
7-5	5.026	T-1	106.1	106.1	106.2	1.267	1.967
7-6	6.04	T-1	106.1	106	106.1	1.267	1.968
7-7	7.055	T-1	106.1	106.1	106.1	1.266	1.967
7-8	8.055	T-1	106.0 +- 0.05	105.9	106	1.266	1.967
7-9	9.071	T-1	106	106	106	1.264	1.967
7-10	10.089	T-1	105.9	105.9	106	1.264	1.967
7-M		T-1	106.1 +- 0.11	106.1 +- 0.10	106.2 +- 0.12	1.268 +- 0.003	1.967 +- 0.000
8-0	0.002	T-1	108.2 +- 0.08	108.1	108.3	1.295	1.933
8-1	0.998	T-1	108.2 +- 0.12	108.1	108.3	1.295	1.933
8-2	2.014	T-1	108.2 +- 0.09	108.1	108.3	1.294	1.933
8-3	3.029	T-1	108.0 +- 0.10	107.9	108.1	1.294	1.934
8-4	4.029	T-1	108.0 +- 0.08	108	108.1	1.292	1.933
8-5	5.045	T-1	108.0 +- 0.08	107.9	108.1	1.292	1.933
8-6	6.06	T-1	107.9 +- 0.08	107.9	108	1.292	1.934
8-7	7.06	T-1	107.9 +- 0.09	107.9	108	1.291	1.933
8-8	8.06	T-1	107.8 +- 0.07	107.8	107.9	1.291	1.934
8-9	9.06	T-1	107.8 +- 0.08	107.7	107.9	1.289	1.933
8-10	10.061	T-1	107.8 +- 0.10	107.7	107.9	1.289	1.933
8-M		T-1	108.0 +- 0.17	107.9 +- 0.15	108.1 +- 0.15	1.292 +- 0.002	1.933 +- 0.000
