# Supplementary material for: Accelerated construction of an in vitro model of human periodontal ligament tissue: vacuum plasma combined with fibronectin coating and a polydimethylsiloxane matrix
Source: PeerJ. 2019 May 31;7:e7036. doi: 10.7717/peerj.7036 (PMC6546080; doi:10.7717/peerj.7036)
Supplement: Figure S3 — Raw data of wettability measurement using drop-shape analysis (DSA) system (DSA10Mk2, KRÜSS GmbH, Hamburg, Germany). [file peerj-07-7036-s003.zip › Fig3 Wettability/PN.xls]

## Sheet: Sheet1
No.	Age [sec]	Method	Theta(M)[deg]	Theta(L)[deg]	Theta(R)[deg]	Height [mm]	BD [mm]	IFT [mN/m]
0-0	0.002	T-1	68.4 +- 1.12	67.3	69.6	0.997	2.879
0-1	0.994	T-1	68.4 +- 1.13	67.3	69.6	0.994	2.88
0-2	1.994	T-1	68.3 +- 1.12	67.2	69.4	0.994	2.883
0-3	2.994	T-1	68.2 +- 1.16	67	69.3	0.993	2.883
0-4	3.994	T-1	68.1 +- 1.18	66.9	69.3	0.991	2.884
0-5	5.003	T-1	68.1 +- 1.19	66.9	69.3	0.99	2.884
0-6	6.014	T-1	67.8 +- 1.30	66.5	69.1	0.99	2.889
0-7	6.994	T-1	68.0 +- 1.15	66.8	69.1	0.988	2.886
0-8	7.994	T-1	67.9 +- 1.18	66.7	69	0.986	2.886
0-9	8.994	T-1	67.9 +- 1.18	66.7	69.1	0.986	2.886
0-10	9.995	T-1	67.7 +- 1.12	66.6	68.8	0.985	2.887
0-M		T-1	68.1 +- 1.22	66.9 +- 0.28	69.2 +- 0.23	0.990 +- 0.004	2.884 +- 0.003
1-0	0.002	T-1	68.2 +- 0.25	68.4	67.9	0.957	2.896
1-1	1.005	T-1	68.6 +- 0.05	68.7	68.6	0.955	2.882
1-2	1.993	T-1	68.5	68.6	68.5	0.954	2.883
1-3	3.01	T-1	68.3 +- 0.10	68.4	68.2	0.952	2.886
1-4	4.018	T-1	68.2	68.1	68.2	0.949	2.888
1-5	5.143	T-1	68.3 +- 0.06	68.4	68.2	0.947	2.886
1-6	5.993	T-1	68.1 +- 0.06	68	68.2	0.947	2.889
1-7	6.993	T-1	68.1 +- 0.13	67.9	68.2	0.946	2.892
1-8	7.993	T-1	67.8 +- 0.12	67.7	67.9	0.944	2.895
1-9	8.993	T-1	67.9 +- 0.20	67.7	68.1	0.943	2.893
1-10	9.994	T-1	68.0 +- 0.21	67.8	68.2	0.943	2.892
1-M		T-1	68.2 +- 0.28	68.2 +- 0.36	68.2 +- 0.19	0.949 +- 0.005	2.889 +- 0.005
2-0	0.002	T-1	105.1 +- 0.36	104.8	105.5	1.309	2.004
2-1	0.999	T-1	105.4 +- 0.46	104.9	105.8	1.309	2
2-2	2.003	T-1	105.1 +- 0.34	104.7	105.4	1.309	2.004
2-3	2.999	T-1	105.0 +- 0.61	104.4	105.6	1.308	2.004
2-4	4.066	T-1	104.8 +- 0.46	104.4	105.3	1.308	2.007
2-5	5.03	T-1	105.0 +- 0.55	104.4	105.6	1.306	2.004
2-6	6.03	T-1	105.2 +- 0.95	104.3	106.2	1.303	2.006
2-7	7.03	T-1	105.0 +- 0.45	104.6	105.5	1.305	2.001
2-8	8.03	T-1	105.1 +- 0.70	104.4	105.8	1.303	2.003
2-9	9.037	T-1	105.0 +- 0.45	104.5	105.4	1.303	2.001
2-10	10.046	T-1	105.0 +- 0.45	104.6	105.4	1.301	2.001
2-M		T-1	105.1 +- 0.58	104.5 +- 0.19	105.6 +- 0.26	1.306 +- 0.003	2.003 +- 0.002
3-0	0.003	T-1	67.6 +- 2.81	64.8	70.4	1.019	2.884
3-1	1.002	T-1	66.8 +- 3.08	63.8	69.9	1.01	2.903
3-2	2.012	T-1	66.8 +- 3.03	63.7	69.8	1.011	2.903
3-3	3.002	T-1	66.9 +- 2.97	63.9	69.9	1.011	2.899
3-4	4.002	T-1	66.9 +- 2.98	63.9	69.9	1.01	2.899
3-5	5.035	T-1	66.9 +- 2.99	64	69.9	1.01	2.898
3-M		T-1	67.0 +- 3.12	64.0 +- 0.40	70.0 +- 0.23	1.012 +- 0.004	2.898 +- 0.007
4-0	0.002	T-1	106.5 +- 0.07	106.4	106.6	1.278	1.973
4-1	1.004	T-1	106.5	106.4	106.5	1.278	1.973
4-2	2.037	T-1	106.4 +- 0.08	106.3	106.5	1.277	1.973
4-3	3.011	T-1	106.4 +- 0.08	106.3	106.5	1.275	1.973
4-4	4.027	T-1	106.3 +- 0.08	106.2	106.4	1.273	1.973
4-5	5.054	T-1	106.3 +- 0.09	106.2	106.4	1.273	1.973
4-6	6.027	T-1	106.3 +- 0.09	106.2	106.4	1.272	1.973
4-7	7.065	T-1	106.3 +- 0.09	106.2	106.3	1.27	1.972
4-8	8.043	T-1	106.2 +- 0.09	106.1	106.3	1.269	1.973
4-9	9.043	T-1	106.1 +- 0.13	106	106.3	1.269	1.974
4-10	10.059	T-1	106.2 +- 0.14	106	106.3	1.267	1.973
4-M		T-1	106.3 +- 0.15	106.2 +- 0.14	106.4 +- 0.10	1.273 +- 0.004	1.973 +- 0.000
5-0	0.002	T-1	90.8 +- 2.23	88.6	93	1.139	2.291
5-1	1.009	T-1	90.4 +- 2.12	88.3	92.5	1.139	2.3
5-2	2.055	T-1	90.2 +- 2.11	88.1	92.3	1.139	2.305
5-3	3.041	T-1	89.8 +- 2.15	87.7	92	1.138	2.315
5-4	4.041	T-1	89.7 +- 2.15	87.5	91.8	1.136	2.318
5-5	5.056	T-1	89.5 +- 2.12	87.4	91.7	1.136	2.322
5-6	6.056	T-1	89.4 +- 2.09	87.3	91.5	1.136	2.324
5-7	7.056	T-1	89.2 +- 2.14	87.1	91.3	1.135	2.328
5-8	8.056	T-1	89.1 +- 2.11	86.9	91.2	1.135	2.33
5-9	9.056	T-1	89.1 +- 2.10	87	91.2	1.133	2.33
5-10	10.056	T-1	89.1 +- 2.13	87	91.2	1.133	2.331
5-M		T-1	89.7 +- 2.26	87.5 +- 0.57	91.8 +- 0.61	1.136 +- 0.002	2.318 +- 0.014
6-0	0.003	T-1	64.8 +- 1.90	66.7	62.9	0.869	2.747
6-1	0.999	T-1	64.8 +- 1.89	66.7	62.9	0.868	2.747
6-2	2.038	T-1	64.7 +- 1.91	66.6	62.8	0.868	2.747
6-3	2.999	T-1	64.6 +- 1.96	66.6	62.7	0.866	2.748
6-4	4	T-1	64.7 +- 1.98	66.7	62.7	0.865	2.748
6-5	4.999	T-1	64.6 +- 1.97	66.6	62.7	0.863	2.748
6-6	5.999	T-1	64.5 +- 2.00	66.5	62.5	0.863	2.748
6-7	7.015	T-1	64.5 +- 1.95	66.4	62.5	0.862	2.749
6-8	8.015	T-1	64.5 +- 1.92	66.4	62.6	0.862	2.748
6-9	9.031	T-1	64.4 +- 1.95	66.4	62.5	0.86	2.749
6-10	10.031	T-1	64.3 +- 1.96	66.3	62.4	0.859	2.749
6-M		T-1	64.6 +- 2.00	66.5 +- 0.14	62.6 +- 0.17	0.864 +- 0.004	2.748 +- 0.001
