# Supplementary material for: Accelerated construction of an in vitro model of human periodontal ligament tissue: vacuum plasma combined with fibronectin coating and a polydimethylsiloxane matrix
Source: PeerJ. 2019 May 31;7:e7036. doi: 10.7717/peerj.7036 (PMC6546080; doi:10.7717/peerj.7036)
Supplement: Figure S4 — X-ray photoelectron spectroscopy (XPS) was performed with a PHI X-tool system (PHI X-tool, Ulvac-Phi, Kanagawa, Japan). [file peerj-07-7036-s004.zip]

Archive with 2 entries (1 files):
- Fig4 ESCA/PDMS liao.pdf
- Fig4 ESCA/
