# Supplementary material for: Accelerated construction of an in vitro model of human periodontal ligament tissue: vacuum plasma combined with fibronectin coating and a polydimethylsiloxane matrix
Source: PeerJ. 2019 May 31;7:e7036. doi: 10.7717/peerj.7036 (PMC6546080; doi:10.7717/peerj.7036)
Supplement: Figure S5 — Cellular proliferation was measured using WST-8 cell counting kit (Dojindo Molecular Technologies Inc., Kumamoto, Japan). Cellular adhesion and cell morphology were examined using immunofluorescence microscopy at 1 hour after the initial seeding. DAPI (Fluoromount-G; Southern Biotech, Birmingham, Alabama, USA) was used to stain the nuclear. [file peerj-07-7036-s005.zip]

Archive with 6 entries (5 files):
- Fig5 IF WST-8/FN.TIF
- Fig5 IF WST-8/NN.TIF
- Fig5 IF WST-8/PF.TIF
- Fig5 IF WST-8/PN.TIF
- Fig5 IF WST-8/cell count.xlsx
- Fig5 IF WST-8/
