# Supplementary material for: Accelerated construction of an in vitro model of human periodontal ligament tissue: vacuum plasma combined with fibronectin coating and a polydimethylsiloxane matrix
Source: PeerJ. 2019 May 31;7:e7036. doi: 10.7717/peerj.7036 (PMC6546080; doi:10.7717/peerj.7036)
Supplement: Figure S5 — Cellular proliferation was measured using WST-8 cell counting kit (Dojindo Molecular Technologies Inc., Kumamoto, Japan). Cellular adhesion and cell morphology were examined using immunofluorescence microscopy at 1 hour after the initial seeding. DAPI (Fluoromount-G; Southern Biotech, Birmingham, Alabama, USA) was used to stain the nuclear. [file peerj-07-7036-s005.zip › Fig5 IF WST-8/cell count.xlsx]

## Sheet: Sheet1
1 hour 60000cells
	No1	No2	No3	Ave	St Dev
NN	1275	654	964.5	964.5	310.5
FN	3758	3137	3447.5	3447.5	310.5
PN	10210	7820	9015	9015	1195
PF	13717	6318	10017.5	10017.5	3699.5

## Sheet: Sheet2
1 hour 60000cells
	No1	No2	No3	Ave	St Dev
NN	1275	654	964.5	964.5	310.5
NF	3758	3137	3447.5	3447.5	310.5
PN	10210	7820	9015	9015	1195
PF	13717	6318	10017.5	10017.5	3699.5
