# Supplementary material for: Accelerated construction of an in vitro model of human periodontal ligament tissue: vacuum plasma combined with fibronectin coating and a polydimethylsiloxane matrix
Source: PeerJ. 2019 May 31;7:e7036. doi: 10.7717/peerj.7036 (PMC6546080; doi:10.7717/peerj.7036)
Supplement: Figure S6 — GADPH was used as control. RT-PCR assay was performed using a Universal Probe Library Set, Human (Roche Diagnostics, Mannheim, Germany), a FastStart Universal Probe Master (Roche Diagnostics), and the two-stage program parameters on a Step One Plus PCR system (Applied Biosystems). The PCR conditions were 10 min at 95 °C, followed by 45 cycles of 15 s at 95 °C and 60 s at 60 °C. [file peerj-07-7036-s006.zip]

Archive with 3 entries (2 files):
- Fig6 PCR/COPY OCN.xls
- Fig6 PCR/COPY Six Genes.xls
- Fig6 PCR/
