# Supplementary material for: Accelerated construction of an in vitro model of human periodontal ligament tissue: vacuum plasma combined with fibronectin coating and a polydimethylsiloxane matrix
Source: PeerJ. 2019 May 31;7:e7036. doi: 10.7717/peerj.7036 (PMC6546080; doi:10.7717/peerj.7036)
Supplement: Figure S6 — GADPH was used as control. RT-PCR assay was performed using a Universal Probe Library Set, Human (Roche Diagnostics, Mannheim, Germany), a FastStart Universal Probe Master (Roche Diagnostics), and the two-stage program parameters on a Step One Plus PCR system (Applied Biosystems). The PCR conditions were 10 min at 95 °C, followed by 45 cycles of 15 s at 95 °C and 60 s at 60 °C. [file peerj-07-7036-s006.zip › Fig6 PCR/COPY OCN.xls]

## Sheet: Results
Well	Sample Name	Target Name	Task	Reporter	Quencher	RQ	RQ Min	RQ Max	Cт	Cт Mean	Cт SD	ΔCт	ΔCт Mean	ΔCт SE	HK Control ΔCт Mean	HK Control ΔCт SE	ΔΔCт	Automatic Ct Threshold	Ct Threshold	Automatic Baseline	Baseline Start	Baseline End	Efficiency	Comments	HIGHSD	EXPFAIL
A1	PF	OCN	UNKNOWN	FAM	NFQ-MGB	1	0.28007	3.57054	33.9198	33.3223	2.56477	4.54182	1.04073	0.71429			0	TRUE	0.00839334	TRUE	3	38	1		Y	N
A1	PF	GAPDH	UNKNOWN	VIC	NFQ-MGB				29.378	32.2816	2.69093							TRUE	0.0255621	TRUE	3	28	1		Y	N
A2	PF	OCN	UNKNOWN	FAM	NFQ-MGB	1	0.28007	3.57054	29.7437	33.3223	2.56477	0.276506	1.04073	0.71429			0	TRUE	0.00839334	TRUE	3	28	1		Y	N
A2	PF	GAPDH	UNKNOWN	VIC	NFQ-MGB				29.4672	32.2816	2.69093							TRUE	0.0255621	TRUE	3	28	1		Y	N
A3	PF	OCN	UNKNOWN	FAM	NFQ-MGB	1	0.28007	3.57054	30.4655	33.3223	2.56477	-0.29785	1.04073	0.71429			0	TRUE	0.00839334	TRUE	3	29	1		Y	N
A3	PF	GAPDH	UNKNOWN	VIC	NFQ-MGB				30.7633	32.2816	2.69093							TRUE	0.0255621	TRUE	3	29	1		Y	N
A4	PF	OCN	UNKNOWN	FAM	NFQ-MGB	1	0.28007	3.57054	35.5644	33.3223	2.56477	0.672596	1.04073	0.71429			0	TRUE	0.00839334	TRUE	3	34	1		Y	N
A4	PF	GAPDH	UNKNOWN	VIC	NFQ-MGB				34.8918	32.2816	2.69093							TRUE	0.0255621	TRUE	3	33	1		Y	N
A5	PF	OCN	UNKNOWN	FAM	NFQ-MGB	1	0.28007	3.57054	34.9296	33.3223	2.56477	0.467621	1.04073	0.71429			0	TRUE	0.00839334	TRUE	3	33	1		Y	N
A5	PF	GAPDH	UNKNOWN	VIC	NFQ-MGB				34.462	32.2816	2.69093							TRUE	0.0255621	TRUE	3	33	1		Y	N
A6	PF	OCN	UNKNOWN	FAM	NFQ-MGB	1	0.28007	3.57054	35.3109	33.3223	2.56477	0.583687	1.04073	0.71429			0	TRUE	0.00839334	TRUE	3	34	1		Y	N
A6	PF	GAPDH	UNKNOWN	VIC	NFQ-MGB				34.7272	32.2816	2.69093							TRUE	0.0255621	TRUE	3	33	1		Y	N
A7	PN	GAPDH	UNKNOWN	VIC	NFQ-MGB				32.2991	30.8513	1.82982							TRUE	0.0255621	TRUE	3	31	1		Y	N
A7	PN	OCN	UNKNOWN	FAM	NFQ-MGB	0.569144	0.130451	2.48311	33.0818	32.4248	1.58324	0.782642	1.85386	0.765469			0.813135	TRUE	0.00839334	TRUE	3	32	1		Y	N
A8	PN	GAPDH	UNKNOWN	VIC	NFQ-MGB				32.8584	30.8513	1.82982							TRUE	0.0255621	TRUE	3	31	1		Y	N
A8	PN	OCN	UNKNOWN	FAM	NFQ-MGB	0.569144	0.130451	2.48311	33.1054	32.4248	1.58324	0.246975	1.85386	0.765469			0.813135	TRUE	0.00839334	TRUE	3	32	1		Y	N
A9	PN	GAPDH	UNKNOWN	VIC	NFQ-MGB				32.2531	30.8513	1.82982							TRUE	0.0255621	TRUE	3	31	1		Y	Y
A9	PN	OCN	UNKNOWN	FAM	NFQ-MGB				Undetermined	32.4248	1.58324							TRUE	0.00839334	TRUE	3	49	1		Y	Y
A10	PN	GAPDH	UNKNOWN	VIC	NFQ-MGB				29.9524	30.8513	1.82982							TRUE	0.0255621	TRUE	3	28	1		Y	N
A10	PN	OCN	UNKNOWN	FAM	NFQ-MGB	0.569144	0.130451	2.48311	33.4836	32.4248	1.58324	3.53119	1.85386	0.765469			0.813135	TRUE	0.00839334	TRUE	3	38	1		Y	N
A11	PN	GAPDH	UNKNOWN	VIC	NFQ-MGB				28.7982	30.8513	1.82982							TRUE	0.0255621	TRUE	3	27	1		Y	N
A11	PN	OCN	UNKNOWN	FAM	NFQ-MGB	0.569144	0.130451	2.48311	29.6236	32.4248	1.58324	0.825363	1.85386	0.765469			0.813135	TRUE	0.00839334	TRUE	3	28	1		Y	N
A12	PN	GAPDH	UNKNOWN	VIC	NFQ-MGB				28.9465	30.8513	1.82982							TRUE	0.0255621	TRUE	3	27	1		Y	N
A12	PN	OCN	UNKNOWN	FAM	NFQ-MGB	0.569144	0.130451	2.48311	32.8296	32.4248	1.58324	3.88316	1.85386	0.765469			0.813135	TRUE	0.00839334	TRUE	3	37	1		Y	N
B1	PF	GAPDH	UNKNOWN	VIC	NFQ-MGB				34.3728	34.3513	0.356596							TRUE	0.0255621	TRUE	3	33	1		Y	N
B1	PF	OCN	UNKNOWN	FAM	NFQ-MGB	3.34353	1.37255	8.14487	34.673	33.6507	1.23153	0.30024	-0.700644	0.4997			-1.74137	TRUE	0.00839334	TRUE	3	33	1		Y	N
B2	PF	GAPDH	UNKNOWN	VIC	NFQ-MGB				34.7099	34.3513	0.356596							TRUE	0.0255621	TRUE	3	33	1		Y	N
B2	PF	OCN	UNKNOWN	FAM	NFQ-MGB	3.34353	1.37255	8.14487	33.9606	33.6507	1.23153	-0.749359	-0.700644	0.4997			-1.74137	TRUE	0.00839334	TRUE	3	34	1		Y	N
B3	PF	OCN	UNKNOWN	FAM	NFQ-MGB	3.34353	1.37255	8.14487	32.1862	33.6507	1.23153	-2.55119	-0.700644	0.4997			-1.74137	TRUE	0.00839334	TRUE	3	32	1		Y	N
B3	PF	GAPDH	UNKNOWN	VIC	NFQ-MGB				34.7374	34.3513	0.356596							TRUE	0.0255621	TRUE	3	33	1		Y	N
B4	PF	OCN	UNKNOWN	FAM	NFQ-MGB	3.34353	1.37255	8.14487	32.5602	33.6507	1.23153	-1.29402	-0.700644	0.4997			-1.74137	TRUE	0.00839334	TRUE	3	33	1		Y	N
B4	PF	GAPDH	UNKNOWN	VIC	NFQ-MGB				33.8542	34.3513	0.356596							TRUE	0.0255621	TRUE	3	33	1		Y	N
B5	PF	OCN	UNKNOWN	FAM	NFQ-MGB	3.34353	1.37255	8.14487	35.3485	33.6507	1.23153	0.93898	-0.700644	0.4997			-1.74137	TRUE	0.00839334	TRUE	3	32	1		Y	N
B5	PF	GAPDH	UNKNOWN	VIC	NFQ-MGB				34.4095	34.3513	0.356596							TRUE	0.0255621	TRUE	3	33	1		Y	N
B6	PF	OCN	UNKNOWN	FAM	NFQ-MGB	3.34353	1.37255	8.14487	33.1755	33.6507	1.23153	-0.848511	-0.700644	0.4997			-1.74137	TRUE	0.00839334	TRUE	3	33	1		Y	N
B6	PF	GAPDH	UNKNOWN	VIC	NFQ-MGB				34.024	34.3513	0.356596							TRUE	0.0255621	TRUE	3	32	1		Y	N
B7	PN	OCN	UNKNOWN	FAM	NFQ-MGB				Undetermined	33.9907	1.21338							TRUE	0.00839334	TRUE	3	49	1		Y	Y
B7	PN	GAPDH	UNKNOWN	VIC	NFQ-MGB				37.0846	36.0784	1.15239							TRUE	0.0255621	TRUE	3	36	1		Y	Y
B8	PN	OCN	UNKNOWN	FAM	NFQ-MGB	5.80528	1.05003	32.0956	33.7056	33.9907	1.21338	-3.09344	-1.49664	0.77517			-2.53737	TRUE	0.00839334	TRUE	3	33	1		Y	N
B8	PN	GAPDH	UNKNOWN	VIC	NFQ-MGB				36.7991	36.0784	1.15239							TRUE	0.0255621	TRUE	3	35	1		Y	N
B9	PN	OCN	UNKNOWN	FAM	NFQ-MGB				Undetermined	33.9907	1.21338							TRUE	0.00839334	TRUE	3	49	1		Y	Y
B9	PN	GAPDH	UNKNOWN	VIC	NFQ-MGB				37.4366	36.0784	1.15239							TRUE	0.0255621	TRUE	3	36	1		Y	Y
B10	PN	OCN	UNKNOWN	FAM	NFQ-MGB	5.80528	1.05003	32.0956	33.8463	33.9907	1.21338	-0.971893	-1.49664	0.77517			-2.53737	TRUE	0.00839334	TRUE	3	33	1		Y	N
B10	PN	GAPDH	UNKNOWN	VIC	NFQ-MGB				34.8182	36.0784	1.15239							TRUE	0.0255621	TRUE	3	33	1		Y	N
B11	PN	GAPDH	UNKNOWN	VIC	NFQ-MGB				35.0934	36.0784	1.15239							TRUE	0.0255621	TRUE	3	34	1		Y	N
B11	PN	OCN	UNKNOWN	FAM	NFQ-MGB	5.80528	1.05003	32.0956	32.7524	33.9907	1.21338	-2.34097	-1.49664	0.77517			-2.53737	TRUE	0.00839334	TRUE	3	32	1		Y	N
B12	PN	GAPDH	UNKNOWN	VIC	NFQ-MGB				35.2387	36.0784	1.15239							TRUE	0.0255621	TRUE	3	34	1		Y	N
B12	PN	OCN	UNKNOWN	FAM	NFQ-MGB	5.80528	1.05003	32.0956	35.6584	33.9907	1.21338	0.419769	-1.49664	0.77517			-2.53737	TRUE	0.00839334	TRUE	3	34	1		Y	N
C1	PF	GAPDH	UNKNOWN	VIC	NFQ-MGB				36.1783	36.1767	0.271344							TRUE	0.0255621	TRUE	3	34	1		Y	N
C1	PF	OCN	UNKNOWN	FAM	NFQ-MGB	1.13617	0.502547	2.56868	39.2471	37.0332	1.19945	3.0688	0.856552	0.457814			-0.184178	TRUE	0.00839334	TRUE	3	43	1		Y	N
C2	PF	GAPDH	UNKNOWN	VIC	NFQ-MGB				36.2954	36.1767	0.271344							TRUE	0.0255621	TRUE	3	35	1		Y	N
C2	PF	OCN	UNKNOWN	FAM	NFQ-MGB	1.13617	0.502547	2.56868	36.9062	37.0332	1.19945	0.610855	0.856552	0.457814			-0.184178	TRUE	0.00839334	TRUE	3	35	1		Y	N
C3	PF	GAPDH	UNKNOWN	VIC	NFQ-MGB				36.1994	36.1767	0.271344							TRUE	0.0255621	TRUE	3	35	1		Y	N
C3	PF	OCN	UNKNOWN	FAM	NFQ-MGB	1.13617	0.502547	2.56868	36.7988	37.0332	1.19945	0.599369	0.856552	0.457814			-0.184178	TRUE	0.00839334	TRUE	3	34	1		Y	N
C4	PF	GAPDH	UNKNOWN	VIC	NFQ-MGB				35.66	36.1767	0.271344							TRUE	0.0255621	TRUE	3	34	1		Y	N
C4	PF	OCN	UNKNOWN	FAM	NFQ-MGB	1.13617	0.502547	2.56868	35.5802	37.0332	1.19945	-0.0797768	0.856552	0.457814			-0.184178	TRUE	0.00839334	TRUE	3	34	1		Y	N
C5	PF	GAPDH	UNKNOWN	VIC	NFQ-MGB				36.272	36.1767	0.271344							TRUE	0.0255621	TRUE	3	34	1		Y	N
C5	PF	OCN	UNKNOWN	FAM	NFQ-MGB	1.13617	0.502547	2.56868	36.9563	37.0332	1.19945	0.684227	0.856552	0.457814			-0.184178	TRUE	0.00839334	TRUE	3	35	1		Y	N
C6	PF	GAPDH	UNKNOWN	VIC	NFQ-MGB				36.455	36.1767	0.271344							TRUE	0.0255621	TRUE	3	35	1		Y	N
C6	PF	OCN	UNKNOWN	FAM	NFQ-MGB	1.13617	0.502547	2.56868	36.7108	37.0332	1.19945	0.25584	0.856552	0.457814			-0.184178	TRUE	0.00839334	TRUE	3	35	1		Y	N
C7	PF	OCN	UNKNOWN	FAM	NFQ-MGB	23.3926	0.0841847	6500.15	16.7455	32.0465	7.57121	-19.0797	-3.50725	3.15815			-4.54798	TRUE	0.00839334	TRUE	3	33	1		Y	N
C7	PF	GAPDH	UNKNOWN	VIC	NFQ-MGB				35.8252	35.5538	0.277831							TRUE	0.0255621	TRUE	3	34	1		Y	N
C8	PF	OCN	UNKNOWN	FAM	NFQ-MGB	23.3926	0.0841847	6500.15	35.7832	32.0465	7.57121	0.482395	-3.50725	3.15815			-4.54798	TRUE	0.00839334	TRUE	3	34	1		Y	N
C8	PF	GAPDH	UNKNOWN	VIC	NFQ-MGB				35.3008	35.5538	0.277831							TRUE	0.0255621	TRUE	3	34	1		Y	N
C9	PF	OCN	UNKNOWN	FAM	NFQ-MGB	23.3926	0.0841847	6500.15	34.3217	32.0465	7.57121	-1.5577	-3.50725	3.15815			-4.54798	TRUE	0.00839334	TRUE	3	33	1		Y	N
C9	PF	GAPDH	UNKNOWN	VIC	NFQ-MGB				35.8794	35.5538	0.277831							TRUE	0.0255621	TRUE	3	34	1		Y	N
C10	PF	OCN	UNKNOWN	FAM	NFQ-MGB	23.3926	0.0841847	6500.15	33.3997	32.0465	7.57121	-2.30117	-3.50725	3.15815			-4.54798	TRUE	0.00839334	TRUE	3	33	1		Y	N
C10	PF	GAPDH	UNKNOWN	VIC	NFQ-MGB				35.7009	35.5538	0.277831							TRUE	0.0255621	TRUE	3	34	1		Y	N
C11	PF	OCN	UNKNOWN	FAM	NFQ-MGB	23.3926	0.0841847	6500.15	36.1448	32.0465	7.57121	0.836094	-3.50725	3.15815			-4.54798	TRUE	0.00839334	TRUE	3	33	1		Y	N
C11	PF	GAPDH	UNKNOWN	VIC	NFQ-MGB				35.3087	35.5538	0.277831							TRUE	0.0255621	TRUE	3	33	1		Y	N
C12	PF	OCN	UNKNOWN	FAM	NFQ-MGB	23.3926	0.0841847	6500.15	35.8844	32.0465	7.57121	0.576599	-3.50725	3.15815			-4.54798	TRUE	0.00839334	TRUE	3	34	1		Y	N
C12	PF	GAPDH	UNKNOWN	VIC	NFQ-MGB				35.3078	35.5538	0.277831							TRUE	0.0255621	TRUE	3	34	1		Y	N
D1	PF	OCN	UNKNOWN	FAM	NFQ-MGB				Undetermined	34.7583	0.707777							TRUE	0.00839334	TRUE	3	49	1		N	Y
D1	PF	GAPDH	UNKNOWN	VIC	NFQ-MGB				34.2808	34.5691	0.215874							TRUE	0.0255621	TRUE	3	32	1		N	Y
D2	PF	OCN	UNKNOWN	FAM	NFQ-MGB	1.87801	1.05092	3.35602	33.6704	34.7583	0.707777	-0.942177	0.131525	0.301661			-0.909204	TRUE	0.00839334	TRUE	3	33	1		Y	N
D2	PF	GAPDH	UNKNOWN	VIC	NFQ-MGB				34.6126	34.5691	0.215874							TRUE	0.0255621	TRUE	3	33	1		Y	N
D3	PF	OCN	UNKNOWN	FAM	NFQ-MGB	1.87801	1.05092	3.35602	34.883	34.7583	0.707777	0.0361748	0.131525	0.301661			-0.909204	TRUE	0.00839334	TRUE	3	33	1		Y	N
D3	PF	GAPDH	UNKNOWN	VIC	NFQ-MGB				34.8468	34.5691	0.215874							TRUE	0.0255621	TRUE	3	33	1		Y	N
D4	PF	OCN	UNKNOWN	FAM	NFQ-MGB	1.87801	1.05092	3.35602	34.8603	34.7583	0.707777	0.335987	0.131525	0.301661			-0.909204	TRUE	0.00839334	TRUE	3	33	1		Y	N
D4	PF	GAPDH	UNKNOWN	VIC	NFQ-MGB				34.5243	34.5691	0.215874							TRUE	0.0255621	TRUE	3	33	1		Y	N
D5	PF	OCN	UNKNOWN	FAM	NFQ-MGB	1.87801	1.05092	3.35602	35.6491	34.7583	0.707777	0.888626	0.131525	0.301661			-0.909204	TRUE	0.00839334	TRUE	3	33	1		Y	N
D5	PF	GAPDH	UNKNOWN	VIC	NFQ-MGB				34.7604	34.5691	0.215874							TRUE	0.0255621	TRUE	3	34	1		Y	N
D6	PF	OCN	UNKNOWN	FAM	NFQ-MGB	1.87801	1.05092	3.35602	34.7286	34.7583	0.707777	0.339016	0.131525	0.301661			-0.909204	TRUE	0.00839334	TRUE	3	33	1		Y	N
D6	PF	GAPDH	UNKNOWN	VIC	NFQ-MGB				34.3896	34.5691	0.215874							TRUE	0.0255621	TRUE	3	33	1		Y	N
D7	PN	OCN	UNKNOWN	FAM	NFQ-MGB	1.88228	1.03316	3.42927	36.3286	34.3383	1.13946	1.68773	0.128247	0.336662			-0.912483	TRUE	0.00839334	TRUE	3	32	1		Y	N
D7	PN	GAPDH	UNKNOWN	VIC	NFQ-MGB				34.6409	34.2101	0.481839							TRUE	0.0255621	TRUE	3	33	1		Y	N
D8	PN	OCN	UNKNOWN	FAM	NFQ-MGB	1.88228	1.03316	3.42927	34.5669	34.3383	1.13946	-0.219223	0.128247	0.336662			-0.912483	TRUE	0.00839334	TRUE	3	33	1		Y	N
D8	PN	GAPDH	UNKNOWN	VIC	NFQ-MGB				34.7862	34.2101	0.481839							TRUE	0.0255621	TRUE	3	33	1		Y	N
D9	PN	OCN	UNKNOWN	FAM	NFQ-MGB	1.88228	1.03316	3.42927	33.0931	34.3383	1.13946	-0.746952	0.128247	0.336662			-0.912483	TRUE	0.00839334	TRUE	3	32	1		Y	N
D9	PN	GAPDH	UNKNOWN	VIC	NFQ-MGB				33.84	34.2101	0.481839							TRUE	0.0255621	TRUE	3	32	1		Y	N
D10	PN	OCN	UNKNOWN	FAM	NFQ-MGB	1.88228	1.03316	3.42927	34.5213	34.3383	1.13946	0.0824814	0.128247	0.336662			-0.912483	TRUE	0.00839334	TRUE	3	32	1		Y	N
D10	PN	GAPDH	UNKNOWN	VIC	NFQ-MGB				34.4388	34.2101	0.481839							TRUE	0.0255621	TRUE	3	33	1		Y	N
D11	PN	OCN	UNKNOWN	FAM	NFQ-MGB	1.88228	1.03316	3.42927	33.4243	34.3383	1.13946	-0.153481	0.128247	0.336662			-0.912483	TRUE	0.00839334	TRUE	3	32	1		Y	N
D11	PN	GAPDH	UNKNOWN	VIC	NFQ-MGB				33.5778	34.2101	0.481839							TRUE	0.0255621	TRUE	3	32	1		Y	N
D12	PN	OCN	UNKNOWN	FAM	NFQ-MGB	1.88228	1.03316	3.42927	34.0959	34.3383	1.13946	0.118927	0.128247	0.336662			-0.912483	TRUE	0.00839334	TRUE	3	32	1		Y	N
D12	PN	GAPDH	UNKNOWN	VIC	NFQ-MGB				33.977	34.2101	0.481839							TRUE	0.0255621	TRUE	3	32	1		Y	N
E1	PF	OCN	UNKNOWN	FAM	NFQ-MGB	95.9849	0.00172241	5.34896e+06	35.4545	29.0964	12.4387	0.651859	-5.54401	5.67852			-6.58474	TRUE	0.00839334	TRUE	3	33	1		Y	N
E1	PF	GAPDH	UNKNOWN	VIC	NFQ-MGB				34.8026	34.4771	0.555331							TRUE	0.0255621	TRUE	3	33	1		Y	N
E2	PF	OCN	UNKNOWN	FAM	NFQ-MGB	95.9849	0.00172241	5.34896e+06	34.3608	29.0964	12.4387	0.424164	-5.54401	5.67852			-6.58474	TRUE	0.00839334	TRUE	3	34	1		Y	N
E2	PF	GAPDH	UNKNOWN	VIC	NFQ-MGB				33.9366	34.4771	0.555331							TRUE	0.0255621	TRUE	3	32	1		Y	N
E3	PF	OCN	UNKNOWN	FAM	NFQ-MGB	95.9849	0.00172241	5.34896e+06	6.87532	29.0964	12.4387	-28.2309	-5.54401	5.67852			-6.58474	TRUE	0.00839334	TRUE	3	4	1		Y	N
E3	PF	GAPDH	UNKNOWN	VIC	NFQ-MGB				35.1062	34.4771	0.555331							TRUE	0.0255621	TRUE	3	33	1		Y	N
E4	PF	OCN	UNKNOWN	FAM	NFQ-MGB				Undetermined	29.0964	12.4387							TRUE	0.00839334	TRUE	3	49	1		Y	Y
E4	PF	GAPDH	UNKNOWN	VIC	NFQ-MGB				33.6605	34.4771	0.555331							TRUE	0.0255621	TRUE	3	32	1		Y	Y
E5	PF	OCN	UNKNOWN	FAM	NFQ-MGB	95.9849	0.00172241	5.34896e+06	33.7612	29.0964	12.4387	-0.932545	-5.54401	5.67852			-6.58474	TRUE	0.00839334	TRUE	3	33	1		Y	N
E5	PF	GAPDH	UNKNOWN	VIC	NFQ-MGB				34.6937	34.4771	0.555331							TRUE	0.0255621	TRUE	3	33	1		Y	N
E6	PF	OCN	UNKNOWN	FAM	NFQ-MGB	95.9849	0.00172241	5.34896e+06	35.03	29.0964	12.4387	0.367359	-5.54401	5.67852			-6.58474	TRUE	0.00839334	TRUE	3	33	1		Y	N
E6	PF	GAPDH	UNKNOWN	VIC	NFQ-MGB				34.6626	34.4771	0.555331							TRUE	0.0255621	TRUE	3	33	1		Y	N
E7	PN	OCN	UNKNOWN	FAM	NFQ-MGB	1.97061	1.41813	2.73834	34.4736	34.3649	0.752505	-0.0515099	0.0620861	0.18465			-0.978644	TRUE	0.00839334	TRUE	3	33	1		Y	N
E7	PN	GAPDH	UNKNOWN	VIC	NFQ-MGB				34.5251	34.3028	0.343778							TRUE	0.0255621	TRUE	3	33	1		Y	N
E8	PN	OCN	UNKNOWN	FAM	NFQ-MGB	1.97061	1.41813	2.73834	33.481	34.3649	0.752505	-0.485397	0.0620861	0.18465			-0.978644	TRUE	0.00839334	TRUE	3	33	1		Y	N
E8	PN	GAPDH	UNKNOWN	VIC	NFQ-MGB				33.9664	34.3028	0.343778							TRUE	0.0255621	TRUE	3	32	1		Y	N
E9	PN	OCN	UNKNOWN	FAM	NFQ-MGB	1.97061	1.41813	2.73834	33.5318	34.3649	0.752505	-0.368458	0.0620861	0.18465			-0.978644	TRUE	0.00839334	TRUE	3	32	1		Y	N
E9	PN	GAPDH	UNKNOWN	VIC	NFQ-MGB				33.9003	34.3028	0.343778							TRUE	0.0255621	TRUE	3	33	1		Y	N
E10	PN	OCN	UNKNOWN	FAM	NFQ-MGB	1.97061	1.41813	2.73834	35.4094	34.3649	0.752505	0.717247	0.0620861	0.18465			-0.978644	TRUE	0.00839334	TRUE	3	33	1		Y	N
E10	PN	GAPDH	UNKNOWN	VIC	NFQ-MGB				34.6922	34.3028	0.343778							TRUE	0.0255621	TRUE	3	33	1		Y	N
E11	PN	OCN	UNKNOWN	FAM	NFQ-MGB	1.97061	1.41813	2.73834	34.4296	34.3649	0.752505	0.294037	0.0620861	0.18465			-0.978644	TRUE	0.00839334	TRUE	3	33	1		Y	N
E11	PN	GAPDH	UNKNOWN	VIC	NFQ-MGB				34.1355	34.3028	0.343778							TRUE	0.0255621	TRUE	3	33	1		Y	N
E12	PN	OCN	UNKNOWN	FAM	NFQ-MGB	1.97061	1.41813	2.73834	34.8639	34.3649	0.752505	0.266598	0.0620861	0.18465			-0.978644	TRUE	0.00839334	TRUE	3	33	1		Y	N
E12	PN	GAPDH	UNKNOWN	VIC	NFQ-MGB				34.5973	34.3028	0.343778							TRUE	0.0255621	TRUE	3	33	1		Y	N
Analysis Type	Multiplex
Endogenous Control	GAPDH
RQ Min/Max Confidence Level	95.0
Reference Sample	fp0
