# Supplementary material for: Accelerated construction of an in vitro model of human periodontal ligament tissue: vacuum plasma combined with fibronectin coating and a polydimethylsiloxane matrix
Source: PeerJ. 2019 May 31;7:e7036. doi: 10.7717/peerj.7036 (PMC6546080; doi:10.7717/peerj.7036)
Supplement: Figure S6 — GADPH was used as control. RT-PCR assay was performed using a Universal Probe Library Set, Human (Roche Diagnostics, Mannheim, Germany), a FastStart Universal Probe Master (Roche Diagnostics), and the two-stage program parameters on a Step One Plus PCR system (Applied Biosystems). The PCR conditions were 10 min at 95 °C, followed by 45 cycles of 15 s at 95 °C and 60 s at 60 °C. [file peerj-07-7036-s006.zip › Fig6 PCR/COPY Six Genes.xls]

## Sheet: Results
Block Type	96well
Chemistry	TAQMAN
Experiment File Name	C:\Documents and Settings\Administrator\Desktop\20140825 6genes.eds
Experiment Run End Time	2014-08-25 16:23:11 PM GMT+09:00
Instrument Type	steponeplus
Passive Reference	ROX
Well	Sample Name	Target Name	Task	Reporter	Quencher	RQ	RQ Min	RQ Max	Cт	Cт Mean	Cт SD	ΔCт	ΔCт Mean	ΔCт SE	HK Control ΔCт Mean	HK Control ΔCт SE	ΔΔCт	Automatic Ct Threshold	Ct Threshold	Automatic Baseline	Baseline Start	Baseline End	Efficiency	Comments	HIGHSD	NOAMP	EXPFAIL	THOLDFAIL
A1	PF	GAPDH	UNKNOWN	VIC	NFQ-MGB				27.9673	31.9175	3.38349							TRUE	0.0233919	TRUE	3	26	1		Y	N	N	N
A1	PF	OPG	UNKNOWN	FAM	NFQ-MGB	1	0.0891894	11.2121	36.9599	38.1486	0.936503	8.99255	7.82497	1.09569			0	TRUE	0.0736693	TRUE	3	33	1		Y	N	N	N
A2	PF	GAPDH	UNKNOWN	VIC	NFQ-MGB				28.8724	31.9175	3.38349							TRUE	0.0233919	TRUE	3	27	1		Y	N	N	N
A2	PF	OPG	UNKNOWN	FAM	NFQ-MGB	1	0.0891894	11.2121	38.2143	38.1486	0.936503	9.34197	7.82497	1.09569			0	TRUE	0.0736693	TRUE	3	35	1		Y	N	N	N
A3	PF	GAPDH	UNKNOWN	VIC	NFQ-MGB				29.7983	31.9175	3.38349							TRUE	0.0233919	TRUE	3	28	1		Y	N	N	N
A3	PF	OPG	UNKNOWN	FAM	NFQ-MGB	1	0.0891894	11.2121	38.1702	38.1486	0.936503	8.37193	7.82497	1.09569			0	TRUE	0.0736693	TRUE	3	35	1		Y	N	N	N
A4	PF	GAPDH	UNKNOWN	VIC	NFQ-MGB				34.9551	31.9175	3.38349							TRUE	0.0233919	TRUE	3	32	1		Y	Y	Y	N
A4	PF	OPG	UNKNOWN	FAM	NFQ-MGB				Undetermined	38.1486	0.936503							TRUE	0.0736693	TRUE	3	54	1		Y	Y	Y	N
A5	PF	GAPDH	UNKNOWN	VIC	NFQ-MGB				34.6566	31.9175	3.38349							TRUE	0.0233919	TRUE	3	33	1		Y	N	N	N
A5	PF	OPG	UNKNOWN	FAM	NFQ-MGB	1	0.0891894	11.2121	39.2501	38.1486	0.936503	4.59344	7.82497	1.09569			0	TRUE	0.0736693	TRUE	3	36	1		Y	N	N	N
A6	PF	GAPDH	UNKNOWN	VIC	NFQ-MGB				35.2555	31.9175	3.38349							TRUE	0.0233919	TRUE	3	32	1		Y	Y	Y	N
A6	PF	OPG	UNKNOWN	FAM	NFQ-MGB				Undetermined	38.1486	0.936503							TRUE	0.0736693	TRUE	3	54	1		Y	Y	Y	N
A7	PN	GAPDH	UNKNOWN	VIC	NFQ-MGB				32.1445	30.7314	1.78027							TRUE	0.0233919	TRUE	3	31	1		Y	N	N	N
A7	PN	OPG	UNKNOWN	FAM	NFQ-MGB	3.07054	1.8476	5.10297	38.1948	36.9378	1.24963	6.05037	6.20648	0.285089			-1.61849	TRUE	0.0736693	TRUE	3	35	1		Y	N	N	N
A8	PN	GAPDH	UNKNOWN	VIC	NFQ-MGB				32.5899	30.7314	1.78027							TRUE	0.0233919	TRUE	3	30	1		Y	N	N	N
A8	PN	OPG	UNKNOWN	FAM	NFQ-MGB	3.07054	1.8476	5.10297	38.0139	36.9378	1.24963	5.42402	6.20648	0.285089			-1.61849	TRUE	0.0736693	TRUE	3	34	1		Y	N	N	N
A9	PN	GAPDH	UNKNOWN	VIC	NFQ-MGB				31.9124	30.7314	1.78027							TRUE	0.0233919	TRUE	3	30	1		Y	N	N	N
A9	PN	OPG	UNKNOWN	FAM	NFQ-MGB	3.07054	1.8476	5.10297	37.9496	36.9378	1.24963	6.03715	6.20648	0.285089			-1.61849	TRUE	0.0736693	TRUE	3	34	1		Y	N	N	N
A10	PN	GAPDH	UNKNOWN	VIC	NFQ-MGB				30.4005	30.7314	1.78027							TRUE	0.0233919	TRUE	3	29	1		Y	N	N	N
A10	PN	OPG	UNKNOWN	FAM	NFQ-MGB	3.07054	1.8476	5.10297	36.0283	36.9378	1.24963	5.62782	6.20648	0.285089			-1.61849	TRUE	0.0736693	TRUE	3	32	1		Y	N	N	N
A11	PN	GAPDH	UNKNOWN	VIC	NFQ-MGB				28.225	30.7314	1.78027							TRUE	0.0233919	TRUE	3	26	1		Y	N	N	N
A11	PN	OPG	UNKNOWN	FAM	NFQ-MGB	3.07054	1.8476	5.10297	35.3639	36.9378	1.24963	7.13893	6.20648	0.285089			-1.61849	TRUE	0.0736693	TRUE	3	32	1		Y	N	N	N
A12	PN	GAPDH	UNKNOWN	VIC	NFQ-MGB				29.1159	30.7314	1.78027							TRUE	0.0233919	TRUE	3	28	1		Y	N	N	N
A12	PN	OPG	UNKNOWN	FAM	NFQ-MGB	3.07054	1.8476	5.10297	36.0765	36.9378	1.24963	6.96058	6.20648	0.285089			-1.61849	TRUE	0.0736693	TRUE	3	32	1		Y	N	N	N
B1	PF	ALP	UNKNOWN	FAM	NFQ-MGB				Undetermined	37.9567	0.00148627							TRUE	0.0605265	TRUE	3	54	1		Y	Y	Y	N
B1	PF	GAPDH	UNKNOWN	VIC	NFQ-MGB				29.6335	32.0899	2.5241							TRUE	0.0233919	TRUE	3	28	1		Y	Y	Y	N
B2	PF	ALP	UNKNOWN	FAM	NFQ-MGB	1	0.989805	1.0103	37.9577	37.9567	0.00148627	8.06002	8.05886	0.00116348			0	TRUE	0.0605265	TRUE	3	35	1		Y	N	N	N
B2	PF	GAPDH	UNKNOWN	VIC	NFQ-MGB				29.8977	32.0899	2.5241							TRUE	0.0233919	TRUE	3	28	1		Y	N	N	N
B3	PF	ALP	UNKNOWN	FAM	NFQ-MGB	1	0.989805	1.0103	37.9556	37.9567	0.00148627	8.0577	8.05886	0.00116348			0	TRUE	0.0605265	TRUE	3	35	1		Y	N	N	N
B3	PF	GAPDH	UNKNOWN	VIC	NFQ-MGB				29.8979	32.0899	2.5241							TRUE	0.0233919	TRUE	3	28	1		Y	N	N	N
B4	PF	ALP	UNKNOWN	FAM	NFQ-MGB				Undetermined	37.9567	0.00148627							TRUE	0.0605265	TRUE	3	54	1		Y	N	Y	N
B4	PF	GAPDH	UNKNOWN	VIC	NFQ-MGB				34.5675	32.0899	2.5241							TRUE	0.0233919	TRUE	3	32	1		Y	N	Y	N
B5	PF	ALP	UNKNOWN	FAM	NFQ-MGB				Undetermined	37.9567	0.00148627							TRUE	0.0605265	TRUE	3	54	1		Y	N	Y	N
B5	PF	GAPDH	UNKNOWN	VIC	NFQ-MGB				33.7453	32.0899	2.5241							TRUE	0.0233919	TRUE	3	32	1		Y	N	Y	N
B6	PF	ALP	UNKNOWN	FAM	NFQ-MGB				Undetermined	37.9567	0.00148627							TRUE	0.0605265	TRUE	3	54	1		Y	Y	Y	N
B6	PF	GAPDH	UNKNOWN	VIC	NFQ-MGB				34.7977	32.0899	2.5241							TRUE	0.0233919	TRUE	3	33	1		Y	Y	Y	N
B7	PN	ALP	UNKNOWN	FAM	NFQ-MGB				Undetermined									TRUE	0.0605265	TRUE	3	30	1		Y	N	N	N
B7	PN	GAPDH	UNKNOWN	VIC	NFQ-MGB				31.7508	31.0375	1.18832							TRUE	0.0233919	TRUE	3	30	1		Y	N	N	N
B8	PN	ALP	UNKNOWN	FAM	NFQ-MGB				Undetermined									TRUE	0.0605265	TRUE	3	54	1		Y	N	Y	N
B8	PN	GAPDH	UNKNOWN	VIC	NFQ-MGB				32.3722	31.0375	1.18832							TRUE	0.0233919	TRUE	3	31	1		Y	N	Y	N
B9	PN	ALP	UNKNOWN	FAM	NFQ-MGB				Undetermined									TRUE	0.0605265	TRUE	3	54	1		Y	N	Y	N
B9	PN	GAPDH	UNKNOWN	VIC	NFQ-MGB				32.1746	31.0375	1.18832							TRUE	0.0233919	TRUE	3	31	1		Y	N	Y	N
B10	PN	ALP	UNKNOWN	FAM	NFQ-MGB				Undetermined									TRUE	0.0605265	TRUE	3	54	1		Y	Y	Y	N
B10	PN	GAPDH	UNKNOWN	VIC	NFQ-MGB				30.0154	31.0375	1.18832							TRUE	0.0233919	TRUE	3	28	1		Y	Y	Y	N
B11	PN	ALP	UNKNOWN	FAM	NFQ-MGB				Undetermined									TRUE	0.0605265	TRUE	3	54	1		Y	Y	Y	N
B11	PN	GAPDH	UNKNOWN	VIC	NFQ-MGB				30.1727	31.0375	1.18832							TRUE	0.0233919	TRUE	3	28	1		Y	Y	Y	N
B12	PN	ALP	UNKNOWN	FAM	NFQ-MGB				Undetermined									TRUE	0.0605265	TRUE	3	54	1		Y	Y	Y	N
B12	PN	GAPDH	UNKNOWN	VIC	NFQ-MGB				29.7395	31.0375	1.18832							TRUE	0.0233919	TRUE	3	28	1		Y	Y	Y	N
C1	PF	BSP	UNKNOWN	FAM	NFQ-MGB				Undetermined	42.2962	0.447199							TRUE	0.0492994	TRUE	3	54	1		Y	Y	Y	N
C1	PF	GAPDH	UNKNOWN	VIC	NFQ-MGB				30.1151	32.6229	2.71226							TRUE	0.0233919	TRUE	3	29	1		Y	Y	Y	N
C2	PF	BSP	UNKNOWN	FAM	NFQ-MGB	1	0.015979	62.5821	42.6124	42.2962	0.447199	12.5921	12.1224	0.469666			0	TRUE	0.0492994	TRUE	3	40	1		Y	N	N	N
C2	PF	GAPDH	UNKNOWN	VIC	NFQ-MGB				30.0203	32.6229	2.71226							TRUE	0.0233919	TRUE	3	29	1		Y	N	N	N
C3	PF	BSP	UNKNOWN	FAM	NFQ-MGB	1	0.015979	62.5821	41.98	42.2962	0.447199	11.6528	12.1224	0.469666			0	TRUE	0.0492994	TRUE	3	39	1		Y	N	N	N
C3	PF	GAPDH	UNKNOWN	VIC	NFQ-MGB				30.3272	32.6229	2.71226							TRUE	0.0233919	TRUE	3	29	1		Y	N	N	N
C4	PF	BSP	UNKNOWN	FAM	NFQ-MGB				Undetermined	42.2962	0.447199							TRUE	0.0492994	TRUE	3	54	1		Y	Y	Y	N
C4	PF	GAPDH	UNKNOWN	VIC	NFQ-MGB				35.2998	32.6229	2.71226							TRUE	0.0233919	TRUE	3	33	1		Y	Y	Y	N
C5	PF	BSP	UNKNOWN	FAM	NFQ-MGB				Undetermined	42.2962	0.447199							TRUE	0.0492994	TRUE	3	54	1		Y	Y	Y	N
C5	PF	GAPDH	UNKNOWN	VIC	NFQ-MGB				35.2136	32.6229	2.71226							TRUE	0.0233919	TRUE	3	34	1		Y	Y	Y	N
C6	PF	BSP	UNKNOWN	FAM	NFQ-MGB				Undetermined	42.2962	0.447199							TRUE	0.0492994	TRUE	3	54	1		Y	Y	Y	N
C6	PF	GAPDH	UNKNOWN	VIC	NFQ-MGB				34.7611	32.6229	2.71226							TRUE	0.0233919	TRUE	3	33	1		Y	Y	Y	N
C7	PN	BSP	UNKNOWN	FAM	NFQ-MGB				Undetermined	42.4263	1.66954							TRUE	0.0492994	TRUE	3	54	1		Y	Y	Y	N
C7	PN	GAPDH	UNKNOWN	VIC	NFQ-MGB				32.2585	31.1456	1.47502							TRUE	0.0233919	TRUE	3	31	1		Y	Y	Y	N
C8	PN	BSP	UNKNOWN	FAM	NFQ-MGB	1.43832	1.0235e-11	202125541376	41.2457	42.4263	1.66954	8.68356	11.598	2.91449			-0.524381	TRUE	0.0492994	TRUE	3	38	1		Y	N	N	N
C8	PN	GAPDH	UNKNOWN	VIC	NFQ-MGB				32.5621	31.1456	1.47502							TRUE	0.0233919	TRUE	3	31	1		Y	N	N	N
C9	PN	BSP	UNKNOWN	FAM	NFQ-MGB				Undetermined	42.4263	1.66954							TRUE	0.0492994	TRUE	3	54	1		Y	Y	Y	N
C9	PN	GAPDH	UNKNOWN	VIC	NFQ-MGB				32.4742	31.1456	1.47502							TRUE	0.0233919	TRUE	3	31	1		Y	Y	Y	N
C10	PN	BSP	UNKNOWN	FAM	NFQ-MGB				Undetermined	42.4263	1.66954							TRUE	0.0492994	TRUE	3	54	1		Y	Y	Y	N
C10	PN	GAPDH	UNKNOWN	VIC	NFQ-MGB				30.3619	31.1456	1.47502							TRUE	0.0233919	TRUE	3	29	1		Y	Y	Y	N
C11	PN	BSP	UNKNOWN	FAM	NFQ-MGB	1.43832	1.0235e-11	202125541376	43.6068	42.4263	1.66954	14.5125	11.598	2.91449			-0.524381	TRUE	0.0492994	TRUE	3	40	1		Y	N	N	N
C11	PN	GAPDH	UNKNOWN	VIC	NFQ-MGB				29.0943	31.1456	1.47502							TRUE	0.0233919	TRUE	3	27	1		Y	N	N	N
C12	PN	BSP	UNKNOWN	FAM	NFQ-MGB				Undetermined	42.4263	1.66954							TRUE	0.0492994	TRUE	3	54	1		Y	Y	Y	N
C12	PN	GAPDH	UNKNOWN	VIC	NFQ-MGB				30.1228	31.1456	1.47502							TRUE	0.0233919	TRUE	3	28	1		Y	Y	Y	N
D1	PF	GAPDH	UNKNOWN	VIC	NFQ-MGB				30.5376	32.4696	2.59057							TRUE	0.0233919	TRUE	3	29	1		Y	N	N	N
D1	PF	Runx-2	UNKNOWN	FAM	NFQ-MGB	1	0.0684876	14.6012	35.6549	36.1983	1.4737	5.11729	6.0346	0.898983			0	TRUE	0.0272184	TRUE	3	34	1		Y	N	N	N
D2	PF	GAPDH	UNKNOWN	VIC	NFQ-MGB				30.0341	32.4696	2.59057							TRUE	0.0233919	TRUE	3	28	1		Y	N	N	N
D2	PF	Runx-2	UNKNOWN	FAM	NFQ-MGB	1	0.0684876	14.6012	37.8666	36.1983	1.4737	7.83244	6.0346	0.898983			0	TRUE	0.0272184	TRUE	3	36	1		Y	N	N	N
D3	PF	GAPDH	UNKNOWN	VIC	NFQ-MGB				29.9194	32.4696	2.59057							TRUE	0.0233919	TRUE	3	28	1		Y	N	N	N
D3	PF	Runx-2	UNKNOWN	FAM	NFQ-MGB	1	0.0684876	14.6012	35.0735	36.1983	1.4737	5.15407	6.0346	0.898983			0	TRUE	0.0272184	TRUE	3	33	1		Y	N	N	N
D4	PF	GAPDH	UNKNOWN	VIC	NFQ-MGB				35.6419	32.4696	2.59057							TRUE	0.0233919	TRUE	3	34	1		Y	N	Y	N
D4	PF	Runx-2	UNKNOWN	FAM	NFQ-MGB				Undetermined	36.1983	1.4737							TRUE	0.0272184	TRUE	3	54	1		Y	N	Y	N
D5	PF	GAPDH	UNKNOWN	VIC	NFQ-MGB				34.7356	32.4696	2.59057							TRUE	0.0233919	TRUE	3	33	1		Y	Y	Y	N
D5	PF	Runx-2	UNKNOWN	FAM	NFQ-MGB				Undetermined	36.1983	1.4737							TRUE	0.0272184	TRUE	3	54	1		Y	Y	Y	N
D6	PF	GAPDH	UNKNOWN	VIC	NFQ-MGB				33.9493	32.4696	2.59057							TRUE	0.0233919	TRUE	3	32	1		Y	N	Y	N
D6	PF	Runx-2	UNKNOWN	FAM	NFQ-MGB				Undetermined	36.1983	1.4737							TRUE	0.0272184	TRUE	3	54	1		Y	N	Y	N
D7	PN	GAPDH	UNKNOWN	VIC	NFQ-MGB				31.8075	30.9919	1.07065							TRUE	0.0233919	TRUE	3	30	1		Y	N	N	N
D7	PN	Runx-2	UNKNOWN	FAM	NFQ-MGB	0.515409	0.30674	0.86603	38.8205	37.4688	1.04427	7.01302	6.99081	0.235259			0.95621	TRUE	0.0272184	TRUE	3	37	1		Y	N	N	N
D8	PN	GAPDH	UNKNOWN	VIC	NFQ-MGB				32.234	30.9919	1.07065							TRUE	0.0233919	TRUE	3	30	1		Y	Y	Y	N
D8	PN	Runx-2	UNKNOWN	FAM	NFQ-MGB				Undetermined	37.4688	1.04427							TRUE	0.0272184	TRUE	3	54	1		Y	Y	Y	N
D9	PN	GAPDH	UNKNOWN	VIC	NFQ-MGB				31.8054	30.9919	1.07065							TRUE	0.0233919	TRUE	3	30	1		Y	N	Y	N
D9	PN	Runx-2	UNKNOWN	FAM	NFQ-MGB				Undetermined	37.4688	1.04427							TRUE	0.0272184	TRUE	3	54	1		Y	N	Y	N
D10	PN	GAPDH	UNKNOWN	VIC	NFQ-MGB				30.178	30.9919	1.07065							TRUE	0.0233919	TRUE	3	28	1		Y	N	N	N
D10	PN	Runx-2	UNKNOWN	FAM	NFQ-MGB	0.515409	0.30674	0.86603	36.6334	37.4688	1.04427	6.45548	6.99081	0.235259			0.95621	TRUE	0.0272184	TRUE	3	35	1		Y	N	N	N
D11	PN	Runx-2	UNKNOWN	FAM	NFQ-MGB	0.515409	0.30674	0.86603	37.7642	37.4688	1.04427	7.59768	6.99081	0.235259			0.95621	TRUE	0.0272184	TRUE	3	36	1		Y	N	N	N
D11	PN	GAPDH	UNKNOWN	VIC	NFQ-MGB				30.1665	30.9919	1.07065							TRUE	0.0233919	TRUE	3	28	1		Y	N	N	N
D12	PN	Runx-2	UNKNOWN	FAM	NFQ-MGB	0.515409	0.30674	0.86603	36.6569	37.4688	1.04427	6.89706	6.99081	0.235259			0.95621	TRUE	0.0272184	TRUE	3	35	1		Y	N	N	N
D12	PN	GAPDH	UNKNOWN	VIC	NFQ-MGB				29.7598	30.9919	1.07065							TRUE	0.0233919	TRUE	3	28	1		Y	N	N	N
E1	PF	BMP-2	UNKNOWN	FAM	NFQ-MGB	1	0.076368	13.0945	39.8956	39.8338	0.0873364	9.80202	9.50996	0.292053			0	TRUE	0.074472	TRUE	3	36	1		Y	N	N	N
E1	PF	GAPDH	UNKNOWN	VIC	NFQ-MGB				30.0935	32.7057	2.65834							TRUE	0.0233919	TRUE	3	29	1		Y	N	N	N
E2	PF	BMP-2	UNKNOWN	FAM	NFQ-MGB				Undetermined	39.8338	0.0873364							TRUE	0.074472	TRUE	3	54	1		Y	Y	Y	N
E2	PF	GAPDH	UNKNOWN	VIC	NFQ-MGB				30.2377	32.7057	2.65834							TRUE	0.0233919	TRUE	3	28	1		Y	Y	Y	N
E3	PF	BMP-2	UNKNOWN	FAM	NFQ-MGB	1	0.076368	13.0945	39.7721	39.8338	0.0873364	9.21791	9.50996	0.292053			0	TRUE	0.074472	TRUE	3	36	1		Y	N	N	N
E3	PF	GAPDH	UNKNOWN	VIC	NFQ-MGB				30.5541	32.7057	2.65834							TRUE	0.0233919	TRUE	3	28	1		Y	N	N	N
E4	PF	BMP-2	UNKNOWN	FAM	NFQ-MGB				Undetermined	39.8338	0.0873364							TRUE	0.074472	TRUE	3	54	1		Y	Y	Y	N
E4	PF	GAPDH	UNKNOWN	VIC	NFQ-MGB				35.4554	32.7057	2.65834							TRUE	0.0233919	TRUE	3	33	1		Y	Y	Y	N
E5	PF	BMP-2	UNKNOWN	FAM	NFQ-MGB				Undetermined	39.8338	0.0873364							TRUE	0.074472	TRUE	3	54	1		Y	Y	Y	N
E5	PF	GAPDH	UNKNOWN	VIC	NFQ-MGB				35.2507	32.7057	2.65834							TRUE	0.0233919	TRUE	3	33	1		Y	Y	Y	N
E6	PF	BMP-2	UNKNOWN	FAM	NFQ-MGB				Undetermined	39.8338	0.0873364							TRUE	0.074472	TRUE	3	54	1		Y	Y	Y	N
E6	PF	GAPDH	UNKNOWN	VIC	NFQ-MGB				34.6429	32.7057	2.65834							TRUE	0.0233919	TRUE	3	33	1		Y	Y	Y	N
E7	PN	BMP-2	UNKNOWN	FAM	NFQ-MGB	2.12999	3.12996e-05	144949	39.957	39.8841	0.102997	7.15561	8.41912	1.2635			-1.09085	TRUE	0.074472	TRUE	3	35	1		Y	N	N	N
E7	PN	GAPDH	UNKNOWN	VIC	NFQ-MGB				32.8013	31.3317	1.32764							TRUE	0.0233919	TRUE	3	31	1		Y	N	N	N
E8	PN	BMP-2	UNKNOWN	FAM	NFQ-MGB				Undetermined	39.8841	0.102997							TRUE	0.074472	TRUE	3	54	1		Y	Y	Y	N
E8	PN	GAPDH	UNKNOWN	VIC	NFQ-MGB				32.3568	31.3317	1.32764							TRUE	0.0233919	TRUE	3	31	1		Y	Y	Y	N
E9	PN	BMP-2	UNKNOWN	FAM	NFQ-MGB				Undetermined	39.8841	0.102997							TRUE	0.074472	TRUE	3	54	1		Y	N	Y	N
E9	PN	GAPDH	UNKNOWN	VIC	NFQ-MGB				32.4492	31.3317	1.32764							TRUE	0.0233919	TRUE	3	31	1		Y	N	Y	N
E10	PN	BMP-2	UNKNOWN	FAM	NFQ-MGB				Undetermined	39.8841	0.102997							TRUE	0.074472	TRUE	3	54	1		Y	Y	Y	N
E10	PN	GAPDH	UNKNOWN	VIC	NFQ-MGB				30.0805	31.3317	1.32764							TRUE	0.0233919	TRUE	3	28	1		Y	Y	Y	N
E11	PN	BMP-2	UNKNOWN	FAM	NFQ-MGB				Undetermined	39.8841	0.102997							TRUE	0.074472	TRUE	3	54	1		Y	N	Y	N
E11	PN	GAPDH	UNKNOWN	VIC	NFQ-MGB				30.1737	31.3317	1.32764							TRUE	0.0233919	TRUE	3	28	1		Y	N	Y	N
E12	PN	BMP-2	UNKNOWN	FAM	NFQ-MGB	2.12999	3.12996e-05	144949	39.8113	39.8841	0.102997	9.68262	8.41912	1.2635			-1.09085	TRUE	0.074472	TRUE	3	36	1		Y	N	N	N
E12	PN	GAPDH	UNKNOWN	VIC	NFQ-MGB				30.1287	31.3317	1.32764							TRUE	0.0233919	TRUE	3	28	1		Y	N	N	N
F1	PF	GAPDH	UNKNOWN	VIC	NFQ-MGB				30.2022	32.6279	2.50419							TRUE	0.0233919	TRUE	3	28	1		Y	Y	Y	Y
F1	PF	IL-1beta	UNKNOWN	FAM	NFQ-MGB				Undetermined									TRUE	0.2	TRUE	3	54	1		Y	Y	Y	Y
F2	PF	GAPDH	UNKNOWN	VIC	NFQ-MGB				30.2231	32.6279	2.50419							TRUE	0.0233919	TRUE	3	28	1		Y	Y	Y	Y
F2	PF	IL-1beta	UNKNOWN	FAM	NFQ-MGB				Undetermined									TRUE	0.2	TRUE	3	54	1		Y	Y	Y	Y
F3	PF	GAPDH	UNKNOWN	VIC	NFQ-MGB				30.6406	32.6279	2.50419							TRUE	0.0233919	TRUE	3	28	1		Y	Y	Y	Y
F3	PF	IL-1beta	UNKNOWN	FAM	NFQ-MGB				Undetermined									TRUE	0.2	TRUE	3	54	1		Y	Y	Y	Y
F4	PF	GAPDH	UNKNOWN	VIC	NFQ-MGB				34.579	32.6279	2.50419							TRUE	0.0233919	TRUE	3	33	1		Y	Y	Y	Y
F4	PF	IL-1beta	UNKNOWN	FAM	NFQ-MGB				Undetermined									TRUE	0.2	TRUE	3	54	1		Y	Y	Y	Y
F5	PF	GAPDH	UNKNOWN	VIC	NFQ-MGB				35.2716	32.6279	2.50419							TRUE	0.0233919	TRUE	3	34	1		Y	Y	Y	Y
F5	PF	IL-1beta	UNKNOWN	FAM	NFQ-MGB				Undetermined									TRUE	0.2	TRUE	3	54	1		Y	Y	Y	Y
F6	PF	GAPDH	UNKNOWN	VIC	NFQ-MGB				34.851	32.6279	2.50419							TRUE	0.0233919	TRUE	3	33	1		Y	Y	Y	Y
F6	PF	IL-1beta	UNKNOWN	FAM	NFQ-MGB				Undetermined									TRUE	0.2	TRUE	3	54	1		Y	Y	Y	Y
F7	PN	GAPDH	UNKNOWN	VIC	NFQ-MGB				32.6613	31.5653	1.24626							TRUE	0.0233919	TRUE	3	31	1		Y	Y	Y	Y
F7	PN	IL-1beta	UNKNOWN	FAM	NFQ-MGB				Undetermined									TRUE	0.2	TRUE	3	54	1		Y	Y	Y	Y
F8	PN	GAPDH	UNKNOWN	VIC	NFQ-MGB				32.8898	31.5653	1.24626							TRUE	0.0233919	TRUE	3	31	1		Y	Y	Y	Y
F8	PN	IL-1beta	UNKNOWN	FAM	NFQ-MGB				Undetermined									TRUE	0.2	TRUE	3	54	1		Y	Y	Y	Y
F9	PN	GAPDH	UNKNOWN	VIC	NFQ-MGB				32.5094	31.5653	1.24626							TRUE	0.0233919	TRUE	3	31	1		Y	N	Y	Y
F9	PN	IL-1beta	UNKNOWN	FAM	NFQ-MGB				Undetermined									TRUE	0.2	TRUE	3	54	1		Y	N	Y	Y
F10	PN	GAPDH	UNKNOWN	VIC	NFQ-MGB				30.3279	31.5653	1.24626							TRUE	0.0233919	TRUE	3	28	1		Y	Y	Y	Y
F10	PN	IL-1beta	UNKNOWN	FAM	NFQ-MGB				Undetermined									TRUE	0.2	TRUE	3	54	1		Y	Y	Y	Y
F11	PN	GAPDH	UNKNOWN	VIC	NFQ-MGB				30.2517	31.5653	1.24626							TRUE	0.0233919	TRUE	3	29	1		Y	Y	Y	Y
F11	PN	IL-1beta	UNKNOWN	FAM	NFQ-MGB				Undetermined									TRUE	0.2	TRUE	3	54	1		Y	Y	Y	Y
F12	PN	GAPDH	UNKNOWN	VIC	NFQ-MGB				30.7517	31.5653	1.24626							TRUE	0.0233919	TRUE	3	29	1		Y	Y	Y	Y
F12	PN	IL-1beta	UNKNOWN	FAM	NFQ-MGB				Undetermined									TRUE	0.2	TRUE	3	54	1		Y	Y	Y	Y
Analysis Type	Multiplex
Endogenous Control	GAPDH
RQ Min/Max Confidence Level	95.0
Reference Sample	oday PF
