# Supplementary material for: Accelerated construction of an in vitro model of human periodontal ligament tissue: vacuum plasma combined with fibronectin coating and a polydimethylsiloxane matrix
Source: PeerJ. 2019 May 31;7:e7036. doi: 10.7717/peerj.7036 (PMC6546080; doi:10.7717/peerj.7036)
Supplement: Figure S7 — (FX380, Olympus, Tokyo, Japan). [file peerj-07-7036-s007.zip]

Archive with 11 entries (10 files):
- Fig7 Polarity/
- Fig7 Polarity/PF D0.jpg
- Fig7 Polarity/PF D1.jpg
- Fig7 Polarity/PF D3.jpg
- Fig7 Polarity/PF D5.jpg
- Fig7 Polarity/PF D7.jpg
- Fig7 Polarity/PN D0.jpg
- Fig7 Polarity/PN D1.jpg
- Fig7 Polarity/PN D3.jpg
- Fig7 Polarity/PN D5.jpg
- Fig7 Polarity/PN D7.jpg
