# Supplementary material for: Accelerated construction of an in vitro model of human periodontal ligament tissue: vacuum plasma combined with fibronectin coating and a polydimethylsiloxane matrix
Source: PeerJ. 2019 May 31;7:e7036. doi: 10.7717/peerj.7036 (PMC6546080; doi:10.7717/peerj.7036)
Supplement: Figure S8 — GADPH was used as control. RT-PCR assay was performed using a Universal Probe Library Set, Human (Roche Diagnostics, Mannheim, Germany), a FastStart Universal Probe Master (Roche Diagnostics), and the two-stage program parameters on a Step One Plus PCR system (Applied Biosystems). The PCR conditions were 10 min at 95 °C, followed by 45 cycles of 15 s at 95 °C and 60 s at 60 °C. [file peerj-07-7036-s008.zip › Fig8 PCR/COPY COL3A1.xls]

## Sheet: Results
Well	Sample Name	Target Name	Task	Reporter	Quencher	RQ	RQ Min	RQ Max	Cт	Cт Mean	Cт SD	ΔCт	ΔCт Mean	ΔCт SE	HK Control ΔCт Mean	HK Control ΔCт SE	ΔΔCт	Automatic Ct Threshold	Ct Threshold	Automatic Baseline	Baseline Start	Baseline End	Efficiency	Comments	HIGHSD
A1	PF	GAPDH	UNKNOWN	VIC	NFQ-MGB	1	0.774976	1.29036	32.2527	33.237	0.879013	1.2875	1.79604	0.143071			0	TRUE	0.0262262	TRUE	3	31	1		Y
A1	PF	COL3A1	UNKNOWN	FAM	NFQ-MGB				30.9652	31.441	0.812804							TRUE	0.158337	TRUE	3	26	1		Y
A2	PF	GAPDH	UNKNOWN	VIC	NFQ-MGB	1	0.774976	1.29036	32.6736	33.237	0.879013	1.891	1.79604	0.143071			0	TRUE	0.0262262	TRUE	3	30	1		Y
A2	PF	COL3A1	UNKNOWN	FAM	NFQ-MGB				30.7826	31.441	0.812804							TRUE	0.158337	TRUE	3	26	1		Y
A3	PF	GAPDH	UNKNOWN	VIC	NFQ-MGB	1	0.774976	1.29036	32.5049	33.237	0.879013	2.05599	1.79604	0.143071			0	TRUE	0.0262262	TRUE	3	31	1		Y
A3	PF	COL3A1	UNKNOWN	FAM	NFQ-MGB				30.4489	31.441	0.812804							TRUE	0.158337	TRUE	3	25	1		Y
A4	PF	GAPDH	UNKNOWN	VIC	NFQ-MGB	1	0.774976	1.29036	33.6048	33.237	0.879013	1.4319	1.79604	0.143071			0	TRUE	0.0262262	TRUE	3	32	1		Y
A4	PF	COL3A1	UNKNOWN	FAM	NFQ-MGB				32.1729	31.441	0.812804							TRUE	0.158337	TRUE	3	27	1		Y
A5	PF	GAPDH	UNKNOWN	VIC	NFQ-MGB	1	0.774976	1.29036	34.39	33.237	0.879013	1.97674	1.79604	0.143071			0	TRUE	0.0262262	TRUE	3	33	1		Y
A5	PF	COL3A1	UNKNOWN	FAM	NFQ-MGB				32.4132	31.441	0.812804							TRUE	0.158337	TRUE	3	28	1		Y
A6	PF	GAPDH	UNKNOWN	VIC	NFQ-MGB	1	0.774976	1.29036	33.9962	33.237	0.879013	2.13313	1.79604	0.143071			0	TRUE	0.0262262	TRUE	3	32	1		Y
A6	PF	COL3A1	UNKNOWN	FAM	NFQ-MGB				31.8631	31.441	0.812804							TRUE	0.158337	TRUE	3	27	1		Y
A7	PN	GAPDH	UNKNOWN	VIC	NFQ-MGB	1.78783	1.39151	2.29703	35.7994	35.0392	1.17945	1.39562	0.957831	0.140653			-0.838212	TRUE	0.0262262	TRUE	3	35	1		Y
A7	PN	COL3A1	UNKNOWN	FAM	NFQ-MGB				34.4038	34.0813	0.947538							TRUE	0.158337	TRUE	3	29	1		Y
A8	PN	GAPDH	UNKNOWN	VIC	NFQ-MGB	1.78783	1.39151	2.29703	36.4802	35.0392	1.17945	1.40089	0.957831	0.140653			-0.838212	TRUE	0.0262262	TRUE	3	35	1		Y
A8	PN	COL3A1	UNKNOWN	FAM	NFQ-MGB				35.0793	34.0813	0.947538							TRUE	0.158337	TRUE	3	30	1		Y
A9	PN	GAPDH	UNKNOWN	VIC	NFQ-MGB	1.78783	1.39151	2.29703	35.9512	35.0392	1.17945	0.758595	0.957831	0.140653			-0.838212	TRUE	0.0262262	TRUE	3	34	1		Y
A9	PN	COL3A1	UNKNOWN	FAM	NFQ-MGB				35.1926	34.0813	0.947538							TRUE	0.158337	TRUE	3	29	1		Y
A10	PN	GAPDH	UNKNOWN	VIC	NFQ-MGB	1.78783	1.39151	2.29703	34.3123	35.0392	1.17945	0.73275	0.957831	0.140653			-0.838212	TRUE	0.0262262	TRUE	3	33	1		Y
A10	PN	COL3A1	UNKNOWN	FAM	NFQ-MGB				33.5795	34.0813	0.947538							TRUE	0.158337	TRUE	3	29	1		Y
A11	PN	GAPDH	UNKNOWN	VIC	NFQ-MGB	1.78783	1.39151	2.29703	34.0619	35.0392	1.17945	0.803623	0.957831	0.140653			-0.838212	TRUE	0.0262262	TRUE	3	32	1		Y
A11	PN	COL3A1	UNKNOWN	FAM	NFQ-MGB				33.2582	34.0813	0.947538							TRUE	0.158337	TRUE	3	29	1		Y
A12	PN	GAPDH	UNKNOWN	VIC	NFQ-MGB	1.78783	1.39151	2.29703	33.63	35.0392	1.17945	0.655506	0.957831	0.140653			-0.838212	TRUE	0.0262262	TRUE	3	32	1		Y
A12	PN	COL3A1	UNKNOWN	FAM	NFQ-MGB				32.9745	34.0813	0.947538							TRUE	0.158337	TRUE	3	28	1		Y
B1	PF	GAPDH	UNKNOWN	VIC	NFQ-MGB	0.411763	0.13997	1.21132	34.5415	35.9644	1.10884	1.64714	3.07616	0.60558			1.28011	TRUE	0.0262262	TRUE	3	33	1		Y
B1	PF	COL3A1	UNKNOWN	FAM	NFQ-MGB				32.8944	32.8882	0.481042							TRUE	0.158337	TRUE	3	28	1		Y
B2	PF	GAPDH	UNKNOWN	VIC	NFQ-MGB	0.411763	0.13997	1.21132	35.4113	35.9644	1.10884	2.38083	3.07616	0.60558			1.28011	TRUE	0.0262262	TRUE	3	34	1		Y
B2	PF	COL3A1	UNKNOWN	FAM	NFQ-MGB				33.0305	32.8882	0.481042							TRUE	0.158337	TRUE	3	28	1		Y
B3	PF	GAPDH	UNKNOWN	VIC	NFQ-MGB	0.411763	0.13997	1.21132	35.5793	35.9644	1.10884	2.40983	3.07616	0.60558			1.28011	TRUE	0.0262262	TRUE	3	33	1		Y
B3	PF	COL3A1	UNKNOWN	FAM	NFQ-MGB				33.1695	32.8882	0.481042							TRUE	0.158337	TRUE	3	28	1		Y
B4	PF	GAPDH	UNKNOWN	VIC	NFQ-MGB	0.411763	0.13997	1.21132	35.844	35.9644	1.10884	2.34628	3.07616	0.60558			1.28011	TRUE	0.0262262	TRUE	3	35	1		Y
B4	PF	COL3A1	UNKNOWN	FAM	NFQ-MGB				33.4977	32.8882	0.481042							TRUE	0.158337	TRUE	3	28	1		Y
B5	PF	GAPDH	UNKNOWN	VIC	NFQ-MGB	0.411763	0.13997	1.21132	36.6685	35.9644	1.10884	4.02945	3.07616	0.60558			1.28011	TRUE	0.0262262	TRUE	3	36	1		Y
B5	PF	COL3A1	UNKNOWN	FAM	NFQ-MGB				32.6391	32.8882	0.481042							TRUE	0.158337	TRUE	3	28	1		Y
B6	PF	GAPDH	UNKNOWN	VIC	NFQ-MGB	0.411763	0.13997	1.21132	37.7416	35.9644	1.10884	5.64341	3.07616	0.60558			1.28011	TRUE	0.0262262	TRUE	3	37	1		Y
B6	PF	COL3A1	UNKNOWN	FAM	NFQ-MGB				32.0982	32.8882	0.481042							TRUE	0.158337	TRUE	3	27	1		Y
B7	PN	GAPDH	UNKNOWN	VIC	NFQ-MGB	0.837109	0.624603	1.12191	37.9481	37.0256	0.997983	1.67825	2.05256	0.16435			0.256513	TRUE	0.0262262	TRUE	3	37	1		Y
B7	PN	COL3A1	UNKNOWN	FAM	NFQ-MGB				36.2698	34.973	1.13723							TRUE	0.158337	TRUE	3	32	1		Y
B8	PN	GAPDH	UNKNOWN	VIC	NFQ-MGB	0.837109	0.624603	1.12191	36.6694	37.0256	0.997983	1.8003	2.05256	0.16435			0.256513	TRUE	0.0262262	TRUE	3	34	1		Y
B8	PN	COL3A1	UNKNOWN	FAM	NFQ-MGB				34.8691	34.973	1.13723							TRUE	0.158337	TRUE	3	30	1		Y
B9	PN	GAPDH	UNKNOWN	VIC	NFQ-MGB	0.837109	0.624603	1.12191	38.5702	37.0256	0.997983	2.26635	2.05256	0.16435			0.256513	TRUE	0.0262262	TRUE	3	37	1		Y
B9	PN	COL3A1	UNKNOWN	FAM	NFQ-MGB				36.3038	34.973	1.13723							TRUE	0.158337	TRUE	3	31	1		Y
B10	PN	GAPDH	UNKNOWN	VIC	NFQ-MGB	0.837109	0.624603	1.12191	36.0701	37.0256	0.997983	2.69199	2.05256	0.16435			0.256513	TRUE	0.0262262	TRUE	3	34	1		Y
B10	PN	COL3A1	UNKNOWN	FAM	NFQ-MGB				33.3781	34.973	1.13723							TRUE	0.158337	TRUE	3	29	1		Y
B11	PN	GAPDH	UNKNOWN	VIC	NFQ-MGB	0.837109	0.624603	1.12191	36.5813	37.0256	0.997983	2.19054	2.05256	0.16435			0.256513	TRUE	0.0262262	TRUE	3	35	1		Y
B11	PN	COL3A1	UNKNOWN	FAM	NFQ-MGB				34.3907	34.973	1.13723							TRUE	0.158337	TRUE	3	30	1		Y
B12	PN	GAPDH	UNKNOWN	VIC	NFQ-MGB	0.837109	0.624603	1.12191	36.3143	37.0256	0.997983	1.68791	2.05256	0.16435			0.256513	TRUE	0.0262262	TRUE	3	35	1		Y
B12	PN	COL3A1	UNKNOWN	FAM	NFQ-MGB				34.6264	34.973	1.13723							TRUE	0.158337	TRUE	3	30	1		Y
C1	PF	GAPDH	UNKNOWN	VIC	NFQ-MGB	0.414591	0.157872	1.08877	37.8609	38.1023	1.51974	1.84569	3.06628	0.541874			1.27024	TRUE	0.0262262	TRUE	3	37	1		Y
C1	PF	COL3A1	UNKNOWN	FAM	NFQ-MGB				36.0152	35.036	0.671575							TRUE	0.158337	TRUE	3	31	1		Y
C2	PF	GAPDH	UNKNOWN	VIC	NFQ-MGB	0.414591	0.157872	1.08877	36.6391	38.1023	1.51974	1.86835	3.06628	0.541874			1.27024	TRUE	0.0262262	TRUE	3	34	1		Y
C2	PF	COL3A1	UNKNOWN	FAM	NFQ-MGB				34.7707	35.036	0.671575							TRUE	0.158337	TRUE	3	30	1		Y
C3	PF	GAPDH	UNKNOWN	VIC	NFQ-MGB	0.414591	0.157872	1.08877	36.5534	38.1023	1.51974	2.23145	3.06628	0.541874			1.27024	TRUE	0.0262262	TRUE	3	35	1		Y
C3	PF	COL3A1	UNKNOWN	FAM	NFQ-MGB				34.322	35.036	0.671575							TRUE	0.158337	TRUE	3	30	1		Y
C4	PF	GAPDH	UNKNOWN	VIC	NFQ-MGB	0.414591	0.157872	1.08877	38.113	38.1023	1.51974	3.16907	3.06628	0.541874			1.27024	TRUE	0.0262262	TRUE	3	37	1		Y
C4	PF	COL3A1	UNKNOWN	FAM	NFQ-MGB				34.9439	35.036	0.671575							TRUE	0.158337	TRUE	3	30	1		Y
C5	PF	GAPDH	UNKNOWN	VIC	NFQ-MGB	0.414591	0.157872	1.08877	38.8041	38.1023	1.51974	4.31492	3.06628	0.541874			1.27024	TRUE	0.0262262	TRUE	3	37	1		Y
C5	PF	COL3A1	UNKNOWN	FAM	NFQ-MGB				34.4892	35.036	0.671575							TRUE	0.158337	TRUE	3	29	1		Y
C6	PF	GAPDH	UNKNOWN	VIC	NFQ-MGB	0.414591	0.157872	1.08877	40.6434	38.1023	1.51974	4.96822	3.06628	0.541874			1.27024	TRUE	0.0262262	TRUE	3	38	1		Y
C6	PF	COL3A1	UNKNOWN	FAM	NFQ-MGB				35.6752	35.036	0.671575							TRUE	0.158337	TRUE	3	31	1		Y
C7	PN	GAPDH	UNKNOWN	VIC	NFQ-MGB	0.503022	0.321677	0.786599	37.2654	36.4394	0.494213	3.78568	2.78735	0.250919			0.991308	TRUE	0.0262262	TRUE	3	35	1		N
C7	PN	COL3A1	UNKNOWN	FAM	NFQ-MGB				33.4797	33.652	0.393787							TRUE	0.158337	TRUE	3	29	1		N
C8	PN	GAPDH	UNKNOWN	VIC	NFQ-MGB	0.503022	0.321677	0.786599	36.0968	36.4394	0.494213	1.95535	2.78735	0.250919			0.991308	TRUE	0.0262262	TRUE	3	35	1		N
C8	PN	COL3A1	UNKNOWN	FAM	NFQ-MGB				34.1414	33.652	0.393787							TRUE	0.158337	TRUE	3	29	1		N
C9	PN	GAPDH	UNKNOWN	VIC	NFQ-MGB	0.503022	0.321677	0.786599	36.6687	36.4394	0.494213	2.54694	2.78735	0.250919			0.991308	TRUE	0.0262262	TRUE	3	34	1		N
C9	PN	COL3A1	UNKNOWN	FAM	NFQ-MGB				34.1218	33.652	0.393787							TRUE	0.158337	TRUE	3	30	1		N
C10	PN	GAPDH	UNKNOWN	VIC	NFQ-MGB	0.503022	0.321677	0.786599	35.843	36.4394	0.494213	2.54282	2.78735	0.250919			0.991308	TRUE	0.0262262	TRUE	3	34	1		N
C10	PN	COL3A1	UNKNOWN	FAM	NFQ-MGB				33.3002	33.652	0.393787							TRUE	0.158337	TRUE	3	29	1		N
C11	PN	GAPDH	UNKNOWN	VIC	NFQ-MGB	0.503022	0.321677	0.786599	36.3237	36.4394	0.494213	3.07233	2.78735	0.250919			0.991308	TRUE	0.0262262	TRUE	3	35	1		N
C11	PN	COL3A1	UNKNOWN	FAM	NFQ-MGB				33.2514	33.652	0.393787							TRUE	0.158337	TRUE	3	29	1		N
C12	PN	GAPDH	UNKNOWN	VIC	NFQ-MGB	0.503022	0.321677	0.786599	36.4387	36.4394	0.494213	2.82099	2.78735	0.250919			0.991308	TRUE	0.0262262	TRUE	3	35	1		N
C12	PN	COL3A1	UNKNOWN	FAM	NFQ-MGB				33.6177	33.652	0.393787							TRUE	0.158337	TRUE	3	29	1		N
D1	PF	GAPDH	UNKNOWN	VIC	NFQ-MGB	0.329351	0.108263	1.00193	34.9014	35.4168	1.13383	1.74852	3.39835	0.624404			1.6023	TRUE	0.0262262	TRUE	3	33	1		Y
D1	PF	COL3A1	UNKNOWN	FAM	NFQ-MGB				33.1529	32.0185	0.778929							TRUE	0.158337	TRUE	3	28	1		Y
D2	PF	GAPDH	UNKNOWN	VIC	NFQ-MGB	0.329351	0.108263	1.00193	35.2529	35.4168	1.13383	2.68364	3.39835	0.624404			1.6023	TRUE	0.0262262	TRUE	3	34	1		Y
D2	PF	COL3A1	UNKNOWN	FAM	NFQ-MGB				32.5692	32.0185	0.778929							TRUE	0.158337	TRUE	3	28	1		Y
D3	PF	GAPDH	UNKNOWN	VIC	NFQ-MGB	0.329351	0.108263	1.00193	35.3501	35.4168	1.13383	3.01192	3.39835	0.624404			1.6023	TRUE	0.0262262	TRUE	3	34	1		Y
D3	PF	COL3A1	UNKNOWN	FAM	NFQ-MGB				32.3382	32.0185	0.778929							TRUE	0.158337	TRUE	3	28	1		Y
D4	PF	GAPDH	UNKNOWN	VIC	NFQ-MGB	0.329351	0.108263	1.00193	33.6908	35.4168	1.13383	2.36892	3.39835	0.624404			1.6023	TRUE	0.0262262	TRUE	3	31	1		Y
D4	PF	COL3A1	UNKNOWN	FAM	NFQ-MGB				31.3219	32.0185	0.778929							TRUE	0.158337	TRUE	3	27	1		Y
D5	PF	GAPDH	UNKNOWN	VIC	NFQ-MGB	0.329351	0.108263	1.00193	36.434	35.4168	1.13383	5.05508	3.39835	0.624404			1.6023	TRUE	0.0262262	TRUE	3	35	1		Y
D5	PF	COL3A1	UNKNOWN	FAM	NFQ-MGB				31.3789	32.0185	0.778929							TRUE	0.158337	TRUE	3	26	1		Y
D6	PF	GAPDH	UNKNOWN	VIC	NFQ-MGB	0.329351	0.108263	1.00193	36.8719	35.4168	1.13383	5.52199	3.39835	0.624404			1.6023	TRUE	0.0262262	TRUE	3	35	1		Y
D6	PF	COL3A1	UNKNOWN	FAM	NFQ-MGB				31.3499	32.0185	0.778929							TRUE	0.158337	TRUE	3	26	1		Y
D7	PN	GAPDH	UNKNOWN	VIC	NFQ-MGB	0.293972	0.242264	0.356715	35.2898	34.9039	0.468578	3.83563	3.56229	0.108573			1.76625	TRUE	0.0262262	TRUE	3	33	1		N
D7	PN	COL3A1	UNKNOWN	FAM	NFQ-MGB				31.4541	31.3416	0.304418							TRUE	0.158337	TRUE	3	27	1		N
D8	PN	GAPDH	UNKNOWN	VIC	NFQ-MGB	0.293972	0.242264	0.356715	34.3795	34.9039	0.468578	3.33308	3.56229	0.108573			1.76625	TRUE	0.0262262	TRUE	3	33	1		N
D8	PN	COL3A1	UNKNOWN	FAM	NFQ-MGB				31.0464	31.3416	0.304418							TRUE	0.158337	TRUE	3	26	1		N
D9	PN	GAPDH	UNKNOWN	VIC	NFQ-MGB	0.293972	0.242264	0.356715	34.324	34.9039	0.468578	3.4097	3.56229	0.108573			1.76625	TRUE	0.0262262	TRUE	3	32	1		N
D9	PN	COL3A1	UNKNOWN	FAM	NFQ-MGB				30.9143	31.3416	0.304418							TRUE	0.158337	TRUE	3	26	1		N
D10	PN	COL3A1	UNKNOWN	FAM	NFQ-MGB				31.7126	31.3416	0.304418							TRUE	0.158337	TRUE	3	27	1		N
D10	PN	GAPDH	UNKNOWN	VIC	NFQ-MGB	0.293972	0.242264	0.356715	35.0096	34.9039	0.468578	3.29706	3.56229	0.108573			1.76625	TRUE	0.0262262	TRUE	3	34	1		N
D11	PN	COL3A1	UNKNOWN	FAM	NFQ-MGB				31.5472	31.3416	0.304418							TRUE	0.158337	TRUE	3	27	1		N
D11	PN	GAPDH	UNKNOWN	VIC	NFQ-MGB	0.293972	0.242264	0.356715	35.4737	34.9039	0.468578	3.92652	3.56229	0.108573			1.76625	TRUE	0.0262262	TRUE	3	34	1		N
D12	PN	COL3A1	UNKNOWN	FAM	NFQ-MGB				31.3751	31.3416	0.304418							TRUE	0.158337	TRUE	3	27	1		N
D12	PN	GAPDH	UNKNOWN	VIC	NFQ-MGB	0.293972	0.242264	0.356715	34.9468	34.9039	0.468578	3.57178	3.56229	0.108573			1.76625	TRUE	0.0262262	TRUE	3	33	1		N
E1	PF	COL3A1	UNKNOWN	FAM	NFQ-MGB				32.5335	31.7428	0.420523							TRUE	0.158337	TRUE	3	28	1		Y
E1	PF	GAPDH	UNKNOWN	VIC	NFQ-MGB	0.17611	0.046803	0.662663	34.5661	36.0442	1.50493	2.03258	4.3015	0.743723			2.50545	TRUE	0.0262262	TRUE	3	33	1		Y
E2	PF	COL3A1	UNKNOWN	FAM	NFQ-MGB				31.5886	31.7428	0.420523							TRUE	0.158337	TRUE	3	27	1		Y
E2	PF	GAPDH	UNKNOWN	VIC	NFQ-MGB	0.17611	0.046803	0.662663	35.3638	36.0442	1.50493	3.77515	4.3015	0.743723			2.50545	TRUE	0.0262262	TRUE	3	34	1		Y
E3	PF	COL3A1	UNKNOWN	FAM	NFQ-MGB				31.6385	31.7428	0.420523							TRUE	0.158337	TRUE	3	27	1		Y
E3	PF	GAPDH	UNKNOWN	VIC	NFQ-MGB	0.17611	0.046803	0.662663	34.8669	36.0442	1.50493	3.22837	4.3015	0.743723			2.50545	TRUE	0.0262262	TRUE	3	33	1		Y
E4	PF	COL3A1	UNKNOWN	FAM	NFQ-MGB				31.8593	31.7428	0.420523							TRUE	0.158337	TRUE	3	27	1		Y
E4	PF	GAPDH	UNKNOWN	VIC	NFQ-MGB	0.17611	0.046803	0.662663	35.6526	36.0442	1.50493	3.79322	4.3015	0.743723			2.50545	TRUE	0.0262262	TRUE	3	34	1		Y
E5	PF	COL3A1	UNKNOWN	FAM	NFQ-MGB				31.4122	31.7428	0.420523							TRUE	0.158337	TRUE	3	26	1		Y
E5	PF	GAPDH	UNKNOWN	VIC	NFQ-MGB	0.17611	0.046803	0.662663	37.601	36.0442	1.50493	6.18885	4.3015	0.743723			2.50545	TRUE	0.0262262	TRUE	3	35	1		Y
E6	PF	COL3A1	UNKNOWN	FAM	NFQ-MGB				31.4244	31.7428	0.420523							TRUE	0.158337	TRUE	3	27	1		Y
E6	PF	GAPDH	UNKNOWN	VIC	NFQ-MGB	0.17611	0.046803	0.662663	38.2152	36.0442	1.50493	6.7908	4.3015	0.743723			2.50545	TRUE	0.0262262	TRUE	3	35	1		Y
E7	PN	COL3A1	UNKNOWN	FAM	NFQ-MGB				31.6318	31.9969	0.63004							TRUE	0.158337	TRUE	3	27	1		Y
E7	PN	GAPDH	UNKNOWN	VIC	NFQ-MGB	0.0853597	0.0489499	0.148852	38.3053	37.3433	1.01329	6.67354	5.34634	0.312089			3.5503	TRUE	0.0262262	TRUE	3	35	1		Y
E8	PN	COL3A1	UNKNOWN	FAM	NFQ-MGB				31.4565	31.9969	0.63004							TRUE	0.158337	TRUE	3	26	1		Y
E8	PN	GAPDH	UNKNOWN	VIC	NFQ-MGB	0.0853597	0.0489499	0.148852	36.6406	37.3433	1.01329	5.18408	5.34634	0.312089			3.5503	TRUE	0.0262262	TRUE	3	35	1		Y
E9	PN	COL3A1	UNKNOWN	FAM	NFQ-MGB				31.2213	31.9969	0.63004							TRUE	0.158337	TRUE	3	26	1		Y
E9	PN	GAPDH	UNKNOWN	VIC	NFQ-MGB	0.0853597	0.0489499	0.148852	35.6534	37.3433	1.01329	4.43205	5.34634	0.312089			3.5503	TRUE	0.0262262	TRUE	3	34	1		Y
E10	PN	COL3A1	UNKNOWN	FAM	NFQ-MGB				32.5926	31.9969	0.63004							TRUE	0.158337	TRUE	3	28	1		Y
E10	PN	GAPDH	UNKNOWN	VIC	NFQ-MGB	0.0853597	0.0489499	0.148852	37.5329	37.3433	1.01329	4.94028	5.34634	0.312089			3.5503	TRUE	0.0262262	TRUE	3	36	1		Y
E11	PN	COL3A1	UNKNOWN	FAM	NFQ-MGB				32.6232	31.9969	0.63004							TRUE	0.158337	TRUE	3	28	1		Y
E11	PN	GAPDH	UNKNOWN	VIC	NFQ-MGB	0.0853597	0.0489499	0.148852	37.801	37.3433	1.01329	5.17776	5.34634	0.312089			3.5503	TRUE	0.0262262	TRUE	3	36	1		Y
E12	PN	COL3A1	UNKNOWN	FAM	NFQ-MGB				32.4561	31.9969	0.63004							TRUE	0.158337	TRUE	3	27	1		Y
E12	PN	GAPDH	UNKNOWN	VIC	NFQ-MGB	0.0853597	0.0489499	0.148852	38.1264	37.3433	1.01329	5.67035	5.34634	0.312089			3.5503	TRUE	0.0262262	TRUE	3	37	1		Y
