# Supplementary material for: Accelerated construction of an in vitro model of human periodontal ligament tissue: vacuum plasma combined with fibronectin coating and a polydimethylsiloxane matrix
Source: PeerJ. 2019 May 31;7:e7036. doi: 10.7717/peerj.7036 (PMC6546080; doi:10.7717/peerj.7036)
Supplement: Figure S8 — GADPH was used as control. RT-PCR assay was performed using a Universal Probe Library Set, Human (Roche Diagnostics, Mannheim, Germany), a FastStart Universal Probe Master (Roche Diagnostics), and the two-stage program parameters on a Step One Plus PCR system (Applied Biosystems). The PCR conditions were 10 min at 95 °C, followed by 45 cycles of 15 s at 95 °C and 60 s at 60 °C. [file peerj-07-7036-s008.zip › Fig8 PCR/COPY FGF2.xlsx]

## Sheet: Results
Well	Sample Name	Target Name	Task	Reporter	Quencher	RQ	RQ Min	RQ Max	Cт	Cт Mean	Cт SD	ΔCт	ΔCт Mean	ΔCт SE	HK Control ΔCт Mean	HK Control ΔCт SE	ΔΔCт	Automatic Ct Threshold	Ct Threshold	Automatic Baseline	Baseline Start	Baseline End	Efficiency	Comments	HIGHSD	NOAMP	EXPFAIL
A1	PF	gapdh	UNKNOWN	VIC	NFQ-MGB	0.768064	0.452219	1.30451	32.3431	34.1836	1.05938	-2.60658	-0.795321	0.323183			0.380701	TRUE	0.0243196	TRUE	3	31	1		Y	N	N
A1	PF	fgf-2	UNKNOWN	FAM	NFQ-MGB				34.9497	34.979	0.639633							TRUE	0.0502245	TRUE	3	32	1		Y	N	N
A2	PF	gapdh	UNKNOWN	VIC	NFQ-MGB	0.768064	0.452219	1.30451	34.1895	34.1836	1.05938	-0.329937	-0.795321	0.323183			0.380701	TRUE	0.0243196	TRUE	3	33	1		Y	N	N
A2	PF	fgf-2	UNKNOWN	FAM	NFQ-MGB				34.5195	34.979	0.639633							TRUE	0.0502245	TRUE	3	32	1		Y	N	N
A3	PF	gapdh	UNKNOWN	VIC	NFQ-MGB	0.768064	0.452219	1.30451	32.8973	34.1836	1.05938	-1.3848	-0.795321	0.323183			0.380701	TRUE	0.0243196	TRUE	3	31	1		Y	N	N
A3	PF	fgf-2	UNKNOWN	FAM	NFQ-MGB				34.2821	34.979	0.639633							TRUE	0.0502245	TRUE	3	32	1		Y	N	N
A4	PF	gapdh	UNKNOWN	VIC	NFQ-MGB	0.768064	0.452219	1.30451	34.8135	34.1836	1.05938	-0.99358	-0.795321	0.323183			0.380701	TRUE	0.0243196	TRUE	3	33	1		Y	N	N
A4	PF	fgf-2	UNKNOWN	FAM	NFQ-MGB				35.8071	34.979	0.639633							TRUE	0.0502245	TRUE	3	34	1		Y	N	N
A7	PF	fgf-2	UNKNOWN	FAM	NFQ-MGB				33.0733	34.3048	1.52617							TRUE	0.0502245	TRUE	3	32	1		Y	N	N
A7	PF	gapdh	UNKNOWN	VIC	NFQ-MGB	0.287134	0.245159	0.336297	34.0316	34.929	1.43159	0.958282	0.62418	0.0964244			1.8002	TRUE	0.0243196	TRUE	3	32	1		Y	N	N
A8	PF	fgf-2	UNKNOWN	FAM	NFQ-MGB				32.0059	34.3048	1.52617							TRUE	0.0502245	TRUE	3	29	1		Y	N	N
A8	PF	gapdh	UNKNOWN	VIC	NFQ-MGB	0.287134	0.245159	0.336297	32.6407	34.929	1.43159	0.634846	0.62418	0.0964244			1.8002	TRUE	0.0243196	TRUE	3	31	1		Y	N	N
A9	PF	fgf-2	UNKNOWN	FAM	NFQ-MGB				33.6721	34.3048	1.52617							TRUE	0.0502245	TRUE	3	30	1		Y	N	N
A9	PF	gapdh	UNKNOWN	VIC	NFQ-MGB	0.287134	0.245159	0.336297	34.2191	34.929	1.43159	0.547009	0.62418	0.0964244			1.8002	TRUE	0.0243196	TRUE	3	33	1		Y	N	N
A10	PF	fgf-2	UNKNOWN	FAM	NFQ-MGB				33.2473	34.3048	1.52617							TRUE	0.0502245	TRUE	3	30	1		Y	N	N
A10	PF	gapdh	UNKNOWN	VIC	NFQ-MGB	0.287134	0.245159	0.336297	33.8273	34.929	1.43159	0.580009	0.62418	0.0964244			1.8002	TRUE	0.0243196	TRUE	3	32	1		Y	N	N
A11	PN	fgf-2	UNKNOWN	FAM	NFQ-MGB				35.8193	35.4414	0.784329							TRUE	0.0502245	TRUE	3	33	1		Y	N	N
A11	PN	gapdh	UNKNOWN	VIC	NFQ-MGB	0.224152	0.138698	0.362255	35.823	36.4228	1.10175	0.00376129	0.981432	0.292872			2.15745	TRUE	0.0243196	TRUE	3	34	1		Y	N	N
A12	PN	fgf-2	UNKNOWN	FAM	NFQ-MGB				34.2347	35.4414	0.784329							TRUE	0.0502245	TRUE	3	31	1		Y	N	N
A12	PN	gapdh	UNKNOWN	VIC	NFQ-MGB	0.224152	0.138698	0.362255	34.9957	36.4228	1.10175	0.761017	0.981432	0.292872			2.15745	TRUE	0.0243196	TRUE	3	33	1		Y	N	N
B1	PF	fgf-2	UNKNOWN	FAM	NFQ-MGB				35.1256	35.0662	0.76732							TRUE	0.0502245	TRUE	3	32	1		Y	N	N
B1	PF	gapdh	UNKNOWN	VIC	NFQ-MGB	0.301083	0.205863	0.440347	34.7433	35.6219	0.589887	-0.382248	0.555743	0.231951			1.73176	TRUE	0.0243196	TRUE	3	33	1		Y	N	N
B2	PF	fgf-2	UNKNOWN	FAM	NFQ-MGB				36.0576	35.0662	0.76732							TRUE	0.0502245	TRUE	3	33	1		Y	N	N
B2	PF	gapdh	UNKNOWN	VIC	NFQ-MGB	0.301083	0.205863	0.440347	35.6804	35.6219	0.589887	-0.377159	0.555743	0.231951			1.73176	TRUE	0.0243196	TRUE	3	34	1		Y	N	N
B3	PF	fgf-2	UNKNOWN	FAM	NFQ-MGB				33.9945	35.0662	0.76732							TRUE	0.0502245	TRUE	3	31	1		Y	N	N
B3	PF	gapdh	UNKNOWN	VIC	NFQ-MGB	0.301083	0.205863	0.440347	35.291	35.6219	0.589887	1.29657	0.555743	0.231951			1.73176	TRUE	0.0243196	TRUE	3	33	1		Y	N	N
B4	PF	fgf-2	UNKNOWN	FAM	NFQ-MGB				34.7946	35.0662	0.76732							TRUE	0.0502245	TRUE	3	32	1		Y	N	N
B4	PF	gapdh	UNKNOWN	VIC	NFQ-MGB	0.301083	0.205863	0.440347	35.374	35.6219	0.589887	0.57938	0.555743	0.231951			1.73176	TRUE	0.0243196	TRUE	3	34	1		Y	N	N
B7	PF	fgf-2	UNKNOWN	FAM	NFQ-MGB				36.2889	35.8997	0.915514							TRUE	0.0502245	TRUE	3	35	1		Y	N	N
B7	PF	gapdh	UNKNOWN	VIC	NFQ-MGB	0.45985	0.291622	0.725124	35.7253	35.8445	0.688171	-0.563622	-0.0552564	0.277873			1.12077	TRUE	0.0243196	TRUE	3	35	1		Y	N	N
B8	PF	fgf-2	UNKNOWN	FAM	NFQ-MGB				35.2223	35.8997	0.915514							TRUE	0.0502245	TRUE	3	32	1		Y	N	N
B8	PF	gapdh	UNKNOWN	VIC	NFQ-MGB	0.45985	0.291622	0.725124	35.5839	35.8445	0.688171	0.361576	-0.0552564	0.277873			1.12077	TRUE	0.0243196	TRUE	3	34	1		Y	N	N
B9	PF	fgf-2	UNKNOWN	FAM	NFQ-MGB				34.9836	35.8997	0.915514							TRUE	0.0502245	TRUE	3	32	1		Y	N	N
B9	PF	gapdh	UNKNOWN	VIC	NFQ-MGB	0.45985	0.291622	0.725124	35.4664	35.8445	0.688171	0.482861	-0.0552564	0.277873			1.12077	TRUE	0.0243196	TRUE	3	34	1		Y	N	N
B10	PF	fgf-2	UNKNOWN	FAM	NFQ-MGB				36.8556	35.8997	0.915514							TRUE	0.0502245	TRUE	3	34	1		Y	N	N
B10	PF	gapdh	UNKNOWN	VIC	NFQ-MGB	0.45985	0.291622	0.725124	35.0914	35.8445	0.688171	-1.76417	-0.0552564	0.277873			1.12077	TRUE	0.0243196	TRUE	3	34	1		Y	N	N
B11	PN	fgf-2	UNKNOWN	FAM	NFQ-MGB				34.673	35.4414	0.784329							TRUE	0.0502245	TRUE	3	32	1		Y	N	N
B11	PN	gapdh	UNKNOWN	VIC	NFQ-MGB	0.224152	0.138698	0.362255	35.6996	36.4228	1.10175	1.02666	0.981432	0.292872			2.15745	TRUE	0.0243196	TRUE	3	34	1		Y	N	N
B12	PN	fgf-2	UNKNOWN	FAM	NFQ-MGB				34.8771	35.4414	0.784329							TRUE	0.0502245	TRUE	3	32	1		Y	N	N
B12	PN	gapdh	UNKNOWN	VIC	NFQ-MGB	0.224152	0.138698	0.362255	35.7058	36.4228	1.10175	0.828739	0.981432	0.292872			2.15745	TRUE	0.0243196	TRUE	3	34	1		Y	N	N
C1	PF	fgf-2	UNKNOWN	FAM	NFQ-MGB				Undetermined	35.481	1.13269							TRUE	0.0502245	TRUE	3	47	1		Y	Y	Y
C1	PF	gapdh	UNKNOWN	VIC	NFQ-MGB				37.9339	36.9765	1.0897							TRUE	0.0243196	TRUE	3	36	1		Y	Y	Y
C2	PF	fgf-2	UNKNOWN	FAM	NFQ-MGB				35.2461	35.481	1.13269							TRUE	0.0502245	TRUE	3	32	1		Y	N	N
C2	PF	gapdh	UNKNOWN	VIC	NFQ-MGB	0.210988	0.138545	0.321312	36.2809	36.9765	1.0897	1.03473	1.06874	0.23606			2.24477	TRUE	0.0243196	TRUE	3	35	1		Y	N	N
C3	PF	fgf-2	UNKNOWN	FAM	NFQ-MGB				34.5244	35.481	1.13269							TRUE	0.0502245	TRUE	3	32	1		Y	N	N
C3	PF	gapdh	UNKNOWN	VIC	NFQ-MGB	0.210988	0.138545	0.321312	35.5741	36.9765	1.0897	1.04973	1.06874	0.23606			2.24477	TRUE	0.0243196	TRUE	3	34	1		Y	N	N
C4	PF	fgf-2	UNKNOWN	FAM	NFQ-MGB				34.8748	35.481	1.13269							TRUE	0.0502245	TRUE	3	33	1		Y	N	N
C4	PF	gapdh	UNKNOWN	VIC	NFQ-MGB	0.210988	0.138545	0.321312	35.9504	36.9765	1.0897	1.07561	1.06874	0.23606			2.24477	TRUE	0.0243196	TRUE	3	34	1		Y	N	N
C7	PN	fgf-2	UNKNOWN	FAM	NFQ-MGB				34.8521	35.5512	1.51766							TRUE	0.0502245	TRUE	3	33	1		Y	N	N
C7	PN	gapdh	UNKNOWN	VIC	NFQ-MGB	0.536171	0.261424	1.09967	34.8885	35.2744	1.34063	0.0363274	-0.276787	0.438253			0.899235	TRUE	0.0243196	TRUE	3	33	1		Y	N	N
C8	PN	fgf-2	UNKNOWN	FAM	NFQ-MGB				35.0614	35.5512	1.51766							TRUE	0.0502245	TRUE	3	32	1		Y	N	N
C8	PN	gapdh	UNKNOWN	VIC	NFQ-MGB	0.536171	0.261424	1.09967	36.6678	35.2744	1.34063	1.60641	-0.276787	0.438253			0.899235	TRUE	0.0243196	TRUE	3	35	1		Y	N	N
C9	PN	fgf-2	UNKNOWN	FAM	NFQ-MGB				37.6353	35.5512	1.51766							TRUE	0.0502245	TRUE	3	35	1		Y	N	N
C9	PN	gapdh	UNKNOWN	VIC	NFQ-MGB	0.536171	0.261424	1.09967	36.7635	35.2744	1.34063	-0.871773	-0.276787	0.438253			0.899235	TRUE	0.0243196	TRUE	3	35	1		Y	N	N
C10	PN	fgf-2	UNKNOWN	FAM	NFQ-MGB				37.2981	35.5512	1.51766							TRUE	0.0502245	TRUE	3	34	1		Y	N	N
C10	PN	gapdh	UNKNOWN	VIC	NFQ-MGB	0.536171	0.261424	1.09967	37.0743	35.2744	1.34063	-0.223789	-0.276787	0.438253			0.899235	TRUE	0.0243196	TRUE	3	36	1		Y	N	N
C11	PN	fgf-2	UNKNOWN	FAM	NFQ-MGB				34.6127	34.6222	0.541887							TRUE	0.0502245	TRUE	3	32	1		Y	N	N
C11	PN	gapdh	UNKNOWN	VIC	NFQ-MGB	0.204542	0.135534	0.308685	35.0716	35.7357	0.435527	0.458897	1.11351	0.251092			2.28953	TRUE	0.0243196	TRUE	3	34	1		Y	N	N
C12	PN	fgf-2	UNKNOWN	FAM	NFQ-MGB				35.4294	34.6222	0.541887							TRUE	0.0502245	TRUE	3	33	1		Y	N	N
C12	PN	gapdh	UNKNOWN	VIC	NFQ-MGB	0.204542	0.135534	0.308685	36.007	35.7357	0.435527	0.57766	1.11351	0.251092			2.28953	TRUE	0.0243196	TRUE	3	35	1		Y	N	N
D1	PF	fgf-2	UNKNOWN	FAM	NFQ-MGB				35.9021	34.3048	1.52617							TRUE	0.0502245	TRUE	3	33	1		Y	N	N
D1	PF	gapdh	UNKNOWN	VIC	NFQ-MGB	0.287134	0.245159	0.336297	36.244	34.929	1.43159	0.341923	0.62418	0.0964244			1.8002	TRUE	0.0243196	TRUE	3	35	1		Y	N	N
D2	PF	fgf-2	UNKNOWN	FAM	NFQ-MGB				35.5756	34.3048	1.52617							TRUE	0.0502245	TRUE	3	33	1		Y	N	N
D2	PF	gapdh	UNKNOWN	VIC	NFQ-MGB	0.287134	0.245159	0.336297	36.3958	34.929	1.43159	0.82024	0.62418	0.0964244			1.8002	TRUE	0.0243196	TRUE	3	35	1		Y	N	N
D3	PF	fgf-2	UNKNOWN	FAM	NFQ-MGB				34.7567	34.3048	1.52617							TRUE	0.0502245	TRUE	3	32	1		Y	N	N
D3	PF	gapdh	UNKNOWN	VIC	NFQ-MGB	0.287134	0.245159	0.336297	35.6821	34.929	1.43159	0.925362	0.62418	0.0964244			1.8002	TRUE	0.0243196	TRUE	3	34	1		Y	N	N
D4	PF	fgf-2	UNKNOWN	FAM	NFQ-MGB				36.2057	34.3048	1.52617							TRUE	0.0502245	TRUE	3	33	1		Y	N	N
D4	PF	gapdh	UNKNOWN	VIC	NFQ-MGB	0.287134	0.245159	0.336297	36.3915	34.929	1.43159	0.185768	0.62418	0.0964244			1.8002	TRUE	0.0243196	TRUE	3	35	1		Y	N	N
D7	PN	fgf-2	UNKNOWN	FAM	NFQ-MGB				36.4852	35.4414	0.784329							TRUE	0.0502245	TRUE	3	34	1		Y	N	N
D7	PN	gapdh	UNKNOWN	VIC	NFQ-MGB	0.224152	0.138698	0.362255	37.5866	36.4228	1.10175	1.10141	0.981432	0.292872			2.15745	TRUE	0.0243196	TRUE	3	36	1		Y	N	N
D8	PN	fgf-2	UNKNOWN	FAM	NFQ-MGB				36.0642	35.4414	0.784329							TRUE	0.0502245	TRUE	3	33	1		Y	N	N
D8	PN	gapdh	UNKNOWN	VIC	NFQ-MGB	0.224152	0.138698	0.362255	37.4054	36.4228	1.10175	1.3412	0.981432	0.292872			2.15745	TRUE	0.0243196	TRUE	3	36	1		Y	N	N
D9	PN	fgf-2	UNKNOWN	FAM	NFQ-MGB				35.3738	35.4414	0.784329							TRUE	0.0502245	TRUE	3	33	1		Y	N	N
D9	PN	gapdh	UNKNOWN	VIC	NFQ-MGB	0.224152	0.138698	0.362255	38.0505	36.4228	1.10175	2.67667	0.981432	0.292872			2.15745	TRUE	0.0243196	TRUE	3	36	1		Y	N	N
D10	PN	fgf-2	UNKNOWN	FAM	NFQ-MGB				36.0038	35.4414	0.784329							TRUE	0.0502245	TRUE	3	33	1		Y	N	N
D10	PN	gapdh	UNKNOWN	VIC	NFQ-MGB	0.224152	0.138698	0.362255	36.1158	36.4228	1.10175	0.111996	0.981432	0.292872			2.15745	TRUE	0.0243196	TRUE	3	35	1		Y	N	N
D11	PN	fgf-2	UNKNOWN	FAM	NFQ-MGB				34.4449	34.6222	0.541887							TRUE	0.0502245	TRUE	3	32	1		Y	N	N
D11	PN	gapdh	UNKNOWN	VIC	NFQ-MGB	0.204542	0.135534	0.308685	35.7905	35.7357	0.435527	1.34564	1.11351	0.251092			2.28953	TRUE	0.0243196	TRUE	3	34	1		Y	N	N
D12	PN	fgf-2	UNKNOWN	FAM	NFQ-MGB				34.9634	34.6222	0.541887							TRUE	0.0502245	TRUE	3	32	1		Y	N	N
D12	PN	gapdh	UNKNOWN	VIC	NFQ-MGB	0.204542	0.135534	0.308685	35.6133	35.7357	0.435527	0.649963	1.11351	0.251092			2.28953	TRUE	0.0243196	TRUE	3	34	1		Y	N	N
E1	PF	fgf-2	UNKNOWN	FAM	NFQ-MGB				34.9916	35.8997	0.915514							TRUE	0.0502245	TRUE	3	32	1		Y	N	N
E1	PF	gapdh	UNKNOWN	VIC	NFQ-MGB	0.45985	0.291622	0.725124	35.3586	35.8445	0.688171	0.366978	-0.0552564	0.277873			1.12077	TRUE	0.0243196	TRUE	3	34	1		Y	N	N
E2	PF	fgf-2	UNKNOWN	FAM	NFQ-MGB				36.5927	35.8997	0.915514							TRUE	0.0502245	TRUE	3	34	1		Y	N	N
E2	PF	gapdh	UNKNOWN	VIC	NFQ-MGB	0.45985	0.291622	0.725124	36.7416	35.8445	0.688171	0.148869	-0.0552564	0.277873			1.12077	TRUE	0.0243196	TRUE	3	35	1		Y	N	N
E3	PF	fgf-2	UNKNOWN	FAM	NFQ-MGB				37.1542	35.8997	0.915514							TRUE	0.0502245	TRUE	3	34	1		Y	N	N
E3	PF	gapdh	UNKNOWN	VIC	NFQ-MGB	0.45985	0.291622	0.725124	37.0567	35.8445	0.688171	-0.0975571	-0.0552564	0.277873			1.12077	TRUE	0.0243196	TRUE	3	36	1		Y	N	N
E4	PF	fgf-2	UNKNOWN	FAM	NFQ-MGB				35.109	35.8997	0.915514							TRUE	0.0502245	TRUE	3	32	1		Y	N	N
E4	PF	gapdh	UNKNOWN	VIC	NFQ-MGB	0.45985	0.291622	0.725124	35.732	35.8445	0.688171	0.623016	-0.0552564	0.277873			1.12077	TRUE	0.0243196	TRUE	3	34	1		Y	N	N
E7	PN	fgf-2	UNKNOWN	FAM	NFQ-MGB				35.1622	34.6222	0.541887							TRUE	0.0502245	TRUE	3	33	1		Y	N	N
E7	PN	gapdh	UNKNOWN	VIC	NFQ-MGB	0.204542	0.135534	0.308685	35.4108	35.7357	0.435527	0.248665	1.11351	0.251092			2.28953	TRUE	0.0243196	TRUE	3	34	1		Y	N	N
E8	PN	fgf-2	UNKNOWN	FAM	NFQ-MGB				34.3883	34.6222	0.541887							TRUE	0.0502245	TRUE	3	32	1		Y	N	N
E8	PN	gapdh	UNKNOWN	VIC	NFQ-MGB	0.204542	0.135534	0.308685	36.3903	35.7357	0.435527	2.00196	1.11351	0.251092			2.28953	TRUE	0.0243196	TRUE	3	35	1		Y	N	N
E9	PN	fgf-2	UNKNOWN	FAM	NFQ-MGB				33.758	34.6222	0.541887							TRUE	0.0502245	TRUE	3	31	1		Y	N	N
E9	PN	gapdh	UNKNOWN	VIC	NFQ-MGB	0.204542	0.135534	0.308685	35.4455	35.7357	0.435527	1.68748	1.11351	0.251092			2.28953	TRUE	0.0243196	TRUE	3	33	1		Y	N	N
E10	PN	fgf-2	UNKNOWN	FAM	NFQ-MGB				34.2185	34.6222	0.541887							TRUE	0.0502245	TRUE	3	32	1		Y	N	N
E10	PN	gapdh	UNKNOWN	VIC	NFQ-MGB	0.204542	0.135534	0.308685	36.1563	35.7357	0.435527	1.93782	1.11351	0.251092			2.28953	TRUE	0.0243196	TRUE	3	34	1		Y	N	N
E11	PN	fgf-2	UNKNOWN	FAM	NFQ-MGB				32.2743	32.6135	0.397289							TRUE	0.0502245	TRUE	3	29	1		N	N	N
E11	PN	gapdh	UNKNOWN	VIC	NFQ-MGB	0.201426	0.161544	0.251154	33.8512	33.7492	0.294266	1.57688	1.13566	0.134619			2.31168	TRUE	0.0243196	TRUE	3	32	1		N	N	N
E12	PN	fgf-2	UNKNOWN	FAM	NFQ-MGB				32.6481	32.6135	0.397289							TRUE	0.0502245	TRUE	3	30	1		N	N	N
E12	PN	gapdh	UNKNOWN	VIC	NFQ-MGB	0.201426	0.161544	0.251154	33.2719	33.7492	0.294266	0.623814	1.13566	0.134619			2.31168	TRUE	0.0243196	TRUE	3	32	1		N	N	N
F1	PF	fgf-2	UNKNOWN	FAM	NFQ-MGB				35.8765	34.979	0.639633							TRUE	0.0502245	TRUE	3	33	1		Y	N	N
F1	PF	gapdh	UNKNOWN	VIC	NFQ-MGB	0.768064	0.452219	1.30451	35.0675	34.1836	1.05938	-0.809074	-0.795321	0.323183			0.380701	TRUE	0.0243196	TRUE	3	34	1		Y	N	N
F2	PF	fgf-2	UNKNOWN	FAM	NFQ-MGB				34.7403	34.979	0.639633							TRUE	0.0502245	TRUE	3	32	1		Y	N	N
F2	PF	gapdh	UNKNOWN	VIC	NFQ-MGB	0.768064	0.452219	1.30451	35.1896	34.1836	1.05938	0.449287	-0.795321	0.323183			0.380701	TRUE	0.0243196	TRUE	3	33	1		Y	N	N
F3	PF	fgf-2	UNKNOWN	FAM	NFQ-MGB				34.2932	34.979	0.639633							TRUE	0.0502245	TRUE	3	31	1		Y	N	N
F3	PF	gapdh	UNKNOWN	VIC	NFQ-MGB	0.768064	0.452219	1.30451	34.0135	34.1836	1.05938	-0.279644	-0.795321	0.323183			0.380701	TRUE	0.0243196	TRUE	3	32	1		Y	N	N
F4	PF	fgf-2	UNKNOWN	FAM	NFQ-MGB				35.3632	34.979	0.639633							TRUE	0.0502245	TRUE	3	32	1		Y	N	N
F4	PF	gapdh	UNKNOWN	VIC	NFQ-MGB	0.768064	0.452219	1.30451	34.955	34.1836	1.05938	-0.408234	-0.795321	0.323183			0.380701	TRUE	0.0243196	TRUE	3	33	1		Y	N	N
F7	PN	fgf-2	UNKNOWN	FAM	NFQ-MGB				33.0276	32.6135	0.397289							TRUE	0.0502245	TRUE	3	31	1		N	N	N
F7	PN	gapdh	UNKNOWN	VIC	NFQ-MGB	0.201426	0.161544	0.251154	33.9703	33.7492	0.294266	0.942692	1.13566	0.134619			2.31168	TRUE	0.0243196	TRUE	3	32	1		N	N	N
F8	PN	fgf-2	UNKNOWN	FAM	NFQ-MGB				32.6347	32.6135	0.397289							TRUE	0.0502245	TRUE	3	30	1		N	N	N
F8	PN	gapdh	UNKNOWN	VIC	NFQ-MGB	0.201426	0.161544	0.251154	33.5966	33.7492	0.294266	0.961868	1.13566	0.134619			2.31168	TRUE	0.0243196	TRUE	3	32	1		N	N	N
F9	PN	fgf-2	UNKNOWN	FAM	NFQ-MGB				31.8063	32.6135	0.397289							TRUE	0.0502245	TRUE	3	29	1		N	N	N
F9	PN	gapdh	UNKNOWN	VIC	NFQ-MGB	0.201426	0.161544	0.251154	33.5565	33.7492	0.294266	1.75021	1.13566	0.134619			2.31168	TRUE	0.0243196	TRUE	3	32	1		N	N	N
F10	PN	fgf-2	UNKNOWN	FAM	NFQ-MGB				32.7898	32.6135	0.397289							TRUE	0.0502245	TRUE	3	30	1		N	N	N
F10	PN	gapdh	UNKNOWN	VIC	NFQ-MGB	0.201426	0.161544	0.251154	33.6288	33.7492	0.294266	0.839073	1.13566	0.134619			2.31168	TRUE	0.0243196	TRUE	3	32	1		N	N	N
F11	PN	fgf-2	UNKNOWN	FAM	NFQ-MGB				32.797	32.6135	0.397289							TRUE	0.0502245	TRUE	3	30	1		N	N	N
F11	PN	gapdh	UNKNOWN	VIC	NFQ-MGB	0.201426	0.161544	0.251154	33.8975	33.7492	0.294266	1.10051	1.13566	0.134619			2.31168	TRUE	0.0243196	TRUE	3	32	1		N	N	N
F12	PN	fgf-2	UNKNOWN	FAM	NFQ-MGB				32.9303	32.6135	0.397289							TRUE	0.0502245	TRUE	3	30	1		N	N	N
F12	PN	gapdh	UNKNOWN	VIC	NFQ-MGB	0.201426	0.161544	0.251154	34.2205	33.7492	0.294266	1.2902	1.13566	0.134619			2.31168	TRUE	0.0243196	TRUE	3	33	1		N	N	N
G1	PF	fgf-2	UNKNOWN	FAM	NFQ-MGB				34.804	35.0662	0.76732							TRUE	0.0502245	TRUE	3	32	1		Y	N	N
G1	PF	gapdh	UNKNOWN	VIC	NFQ-MGB	0.301083	0.205863	0.440347	35.3976	35.6219	0.589887	0.593571	0.555743	0.231951			1.73176	TRUE	0.0243196	TRUE	3	34	1		Y	N	N
G2	PF	fgf-2	UNKNOWN	FAM	NFQ-MGB				34.3531	35.0662	0.76732							TRUE	0.0502245	TRUE	3	32	1		Y	N	N
G2	PF	gapdh	UNKNOWN	VIC	NFQ-MGB	0.301083	0.205863	0.440347	35.6801	35.6219	0.589887	1.327	0.555743	0.231951			1.73176	TRUE	0.0243196	TRUE	3	34	1		Y	N	N
G3	PF	fgf-2	UNKNOWN	FAM	NFQ-MGB				35.1842	35.0662	0.76732							TRUE	0.0502245	TRUE	3	32	1		Y	N	N
G3	PF	gapdh	UNKNOWN	VIC	NFQ-MGB	0.301083	0.205863	0.440347	36.0795	35.6219	0.589887	0.89529	0.555743	0.231951			1.73176	TRUE	0.0243196	TRUE	3	35	1		Y	N	N
G4	PF	fgf-2	UNKNOWN	FAM	NFQ-MGB				36.2158	35.0662	0.76732							TRUE	0.0502245	TRUE	3	33	1		Y	N	N
G4	PF	gapdh	UNKNOWN	VIC	NFQ-MGB	0.301083	0.205863	0.440347	36.7293	35.6219	0.589887	0.513535	0.555743	0.231951			1.73176	TRUE	0.0243196	TRUE	3	35	1		Y	N	N
G7	PN	fgf-2	UNKNOWN	FAM	NFQ-MGB				45.0314	36.2327	3.61739							TRUE	0.0502245	TRUE	3	42	1		Y	N	N
G7	PN	gapdh	UNKNOWN	VIC	NFQ-MGB	1	0.127978	7.81382	35.3294	35.0567	0.392186	-9.70198	-1.17602	1.25433			0	TRUE	0.0243196	TRUE	3	34	1		Y	N	N
G8	PN	fgf-2	UNKNOWN	FAM	NFQ-MGB				33.9306	36.2327	3.61739							TRUE	0.0502245	TRUE	3	31	1		Y	N	N
G8	PN	gapdh	UNKNOWN	VIC	NFQ-MGB	1	0.127978	7.81382	35.1481	35.0567	0.392186	1.21746	-1.17602	1.25433			0	TRUE	0.0243196	TRUE	3	34	1		Y	N	N
G9	PN	fgf-2	UNKNOWN	FAM	NFQ-MGB				36.2389	36.2327	3.61739							TRUE	0.0502245	TRUE	3	32	1		Y	N	N
G9	PN	gapdh	UNKNOWN	VIC	NFQ-MGB	1	0.127978	7.81382	34.6354	35.0567	0.392186	-1.60345	-1.17602	1.25433			0	TRUE	0.0243196	TRUE	3	33	1		Y	N	N
G10	PN	fgf-2	UNKNOWN	FAM	NFQ-MGB				34.6095	36.2327	3.61739							TRUE	0.0502245	TRUE	3	32	1		Y	N	N
G10	PN	gapdh	UNKNOWN	VIC	NFQ-MGB	1	0.127978	7.81382	34.9569	35.0567	0.392186	0.347336	-1.17602	1.25433			0	TRUE	0.0243196	TRUE	3	33	1		Y	N	N
G11	PN	fgf-2	UNKNOWN	FAM	NFQ-MGB				34.6116	36.2327	3.61739							TRUE	0.0502245	TRUE	3	32	1		Y	N	N
G11	PN	gapdh	UNKNOWN	VIC	NFQ-MGB	1	0.127978	7.81382	35.013	35.0567	0.392186	0.401337	-1.17602	1.25433			0	TRUE	0.0243196	TRUE	3	34	1		Y	N	N
G12	PN	fgf-2	UNKNOWN	FAM	NFQ-MGB				34.9582	36.2327	3.61739							TRUE	0.0502245	TRUE	3	32	1		Y	N	N
G12	PN	gapdh	UNKNOWN	VIC	NFQ-MGB	1	0.127978	7.81382	35.3283	35.0567	0.392186	0.370045	-1.17602	1.25433			0	TRUE	0.0243196	TRUE	3	33	1		Y	N	N
H1	PF	fgf-2	UNKNOWN	FAM	NFQ-MGB				37.5261	35.481	1.13269							TRUE	0.0502245	TRUE	3	34	1		Y	N	N
H1	PF	gapdh	UNKNOWN	VIC	NFQ-MGB	0.210988	0.138545	0.321312	37.5565	36.9765	1.0897	0.0304146	1.06874	0.23606			2.24477	TRUE	0.0243196	TRUE	3	36	1		Y	N	N
H2	PF	fgf-2	UNKNOWN	FAM	NFQ-MGB				Undetermined	35.481	1.13269							TRUE	0.0502245	TRUE	3	47	1		Y	Y	Y
H2	PF	gapdh	UNKNOWN	VIC	NFQ-MGB				38.5796	36.9765	1.0897							TRUE	0.0243196	TRUE	3	37	1		Y	Y	Y
H3	PF	fgf-2	UNKNOWN	FAM	NFQ-MGB				34.7	35.481	1.13269							TRUE	0.0502245	TRUE	3	32	1		Y	N	N
H3	PF	gapdh	UNKNOWN	VIC	NFQ-MGB	0.210988	0.138545	0.321312	36.2664	36.9765	1.0897	1.56641	1.06874	0.23606			2.24477	TRUE	0.0243196	TRUE	3	35	1		Y	N	N
H4	PF	fgf-2	UNKNOWN	FAM	NFQ-MGB				36.0147	35.481	1.13269							TRUE	0.0502245	TRUE	3	33	1		Y	N	N
H4	PF	gapdh	UNKNOWN	VIC	NFQ-MGB	0.210988	0.138545	0.321312	37.6703	36.9765	1.0897	1.65557	1.06874	0.23606			2.24477	TRUE	0.0243196	TRUE	3	36	1		Y	N	N
H7	PN	fgf-2	UNKNOWN	FAM	NFQ-MGB				34.326	35.5512	1.51766							TRUE	0.0502245	TRUE	3	32	1		Y	N	N
H7	PN	gapdh	UNKNOWN	VIC	NFQ-MGB	0.536171	0.261424	1.09967	33.6883	35.2744	1.34063	-0.637676	-0.276787	0.438253			0.899235	TRUE	0.0243196	TRUE	3	32	1		Y	N	N
H8	PN	fgf-2	UNKNOWN	FAM	NFQ-MGB				34.276	35.5512	1.51766							TRUE	0.0502245	TRUE	3	31	1		Y	N	N
H8	PN	gapdh	UNKNOWN	VIC	NFQ-MGB	0.536171	0.261424	1.09967	34.5762	35.2744	1.34063	0.300243	-0.276787	0.438253			0.899235	TRUE	0.0243196	TRUE	3	33	1		Y	N	N
H9	PN	fgf-2	UNKNOWN	FAM	NFQ-MGB				33.9211	35.5512	1.51766							TRUE	0.0502245	TRUE	3	31	1		Y	N	N
H9	PN	gapdh	UNKNOWN	VIC	NFQ-MGB	0.536171	0.261424	1.09967	34.216	35.2744	1.34063	0.294949	-0.276787	0.438253			0.899235	TRUE	0.0243196	TRUE	3	33	1		Y	N	N
H10	PN	fgf-2	UNKNOWN	FAM	NFQ-MGB				37.0394	35.5512	1.51766							TRUE	0.0502245	TRUE	3	34	1		Y	N	N
H10	PN	gapdh	UNKNOWN	VIC	NFQ-MGB	0.536171	0.261424	1.09967	34.3204	35.2744	1.34063	-2.71898	-0.276787	0.438253			0.899235	TRUE	0.0243196	TRUE	3	33	1		Y	N	N
H11	PN	fgf-2	UNKNOWN	FAM	NFQ-MGB				35.3567	36.2327	3.61739							TRUE	0.0502245	TRUE	3	32	1		Y	N	N
H11	PN	gapdh	UNKNOWN	VIC	NFQ-MGB	1	0.127978	7.81382	35.6248	35.0567	0.392186	0.268032	-1.17602	1.25433			0	TRUE	0.0243196	TRUE	3	34	1		Y	N	N
H12	PN	fgf-2	UNKNOWN	FAM	NFQ-MGB				35.1248	36.2327	3.61739							TRUE	0.0502245	TRUE	3	32	1		Y	N	N
H12	PN	gapdh	UNKNOWN	VIC	NFQ-MGB	1	0.127978	7.81382	34.4179	35.0567	0.392186	-0.70694	-1.17602	1.25433			0	TRUE	0.0243196	TRUE	3	33	1		Y	N	N
